# Supplementary material for: Improved Macaca fascicularis gene annotation reveals evolution of gene expression profiles in multiple tissues
Source: BMC Genomics. 2018 Nov 1;19:787. doi: 10.1186/s12864-018-5183-y (PMC6211470; doi:10.1186/s12864-018-5183-y)
Supplement: Supplementary file 2 — Table S1. Information of all M. fascicularis RNA-seq data. (XLSX 13 kb) [file 12864_2018_5183_MOESM2_ESM.xlsx]

## Sheet: Sheet1
Table S1. Information of all M. fascicularis RNA-seq data
Sample id	Sample name	tissue	tissue(sub)	Location	QC-passed reads	Properly mapping rate(%)	Source
SRR1758961	CE macaque Thymus2	Thymus	Thymus	Mauritian	129370009	87.98	NHPRTR
SRR1758960	CE macaque Spleen3	Spleen	Spleen	Mauritian	149336695	84.22	NHPRTR
SRR1758959	CE macaque Skeletal Muscle4	SkeletalMuscle	SkeletalMuscle	Mauritian	144826464	86.87	NHPRTR
SRR1758958	CE macaque Lymphnode2	Lymphnode	Lymphnode	Mauritian	164518036	84.35	NHPRTR
SRR1758957	CE macaque Lung3	Lung	Lung	Mauritian	171294323	86.59	NHPRTR
SRR1758956	CE macaque Liver3	Liver	Liver	Mauritian	140410220	85.98	NHPRTR
SRR1758955	CE macaque Kidney3	Kidney	Kidney	Mauritian	132803883	86.53	NHPRTR
SRR1758954	CE macaque Heart4	Heart	Heart	Mauritian	121589983	83.39	NHPRTR
SRR1758953	CE macaque Colon3	Colon	Colon	Mauritian	147419976	83.21	NHPRTR
SRR1758952	CE macaque Temporallobe1	BrainTemporallobe	BrainTemporallobe	Mauritian	139766980	82.94	NHPRTR
SRR1758951	CE macaque Pituitary1	BrainPituitary	BrainPituitary	Mauritian	100912207	89.75	NHPRTR
SRR1758950	CE macaque Frontal Cortex1	BrainFrontalCortex	BrainFrontalCortex	Mauritian	160854122	86.68	NHPRTR
SRR1758949	CE macaque Cerebellum1	BrainCerebellum	BrainCerebellum	Mauritian	92467339	86.5	NHPRTR
SRR1758948	CE macaque Cerebellum2	BrainCerebellum	BrainCerebellum	Mauritian	193160610	82.92	NHPRTR
SRR1758947	CE macaque Thymus1	Thymus	Thymus	Indochinese	126590799	88.42	NHPRTR
SRR1758946	CE macaque Spleen2	Spleen	Spleen	Indochinese	121422858	88.28	NHPRTR
SRR1758945	CE macaque Skeletal Muscle3	SkeletalMuscle	SkeletalMuscle	Indochinese	152282361	90.67	NHPRTR
SRR1758944	CE macaque Lymphnode1	Lymphnode	Lymphnode	Indochinese	141635943	86	NHPRTR
SRR1758943	CE macaque Lung2	Lung	Lung	Indochinese	136299219	87.11	NHPRTR
SRR1758942	CE macaque Liver2	Liver	Liver	Indochinese	127568923	87.3	NHPRTR
SRR1758941	CE macaque Kidney2	Kidney	Kidney	Indochinese	148949790	88.55	NHPRTR
SRR1758940	CE macaque Heart3	Heart	Heart	Indochinese	136878822	86.94	NHPRTR
SRR1758939	CE macaque Colon4	Colon	Colon	Indochinese	142727792	85.7	NHPRTR
SRR1758938	CE macaque Temporallobe2	BrainTemporallobe	BrainTemporallobe	Indochinese	164446177	85.83	NHPRTR
SRR1758937	CE macaque Pituitary2	BrainPituitary	BrainPituitary	Indochinese	138467706	85.49	NHPRTR
SRR1758936	CE macaque Frontal Cortex2	BrainFrontalCortex	BrainFrontalCortex	Indochinese	158571807	88.01	NHPRTR
SRR1758935	CE macaque Cerebellum3	BrainCerebellum	BrainCerebellum	Indochinese	76165897	85.87	NHPRTR
SRR1758934	CE macaque BoneMarrow	BoneMarrow	BoneMarrow	Indochinese	127816619	85.94	NHPRTR
RNA-XQJM	CE macaque Postcava	Postcava	Postcava	Chinese	121995516	87.74	Xdlab
RNA-7-F	CE macaque Lung1	Lung	Lung	Chinese	112860375	88.02	Xdlab
RNA-5-G	CE macaque Liver1	Liver	Liver	Chinese	102646950	87.32	Xdlab
RNA-32-FG	CE macaque Epididymis	Epididymis	Epididymis	Chinese	118801671	88.31	Xdlab
RNA-31-QLX	CE macaque Prostate	Prostate	Prostate	Chinese	120600584	87.23	Xdlab
RNA-29-BMYJ	CE macaque Skeletal Muscle1	SkeletalMuscle	Soleus	Chinese	113821434	88.59	Xdlab
RNA-28-FCJ	CE macaque Skeletal Muscle2	SkeletalMuscle	Gastrocnemius	Chinese	106988036	88.98	Xdlab
RNA-27-P	CE macaque Spleen1	Spleen	Spleen	Chinese	112858791	87.07	Xdlab
RNA-26-LBJ	CE macaque Lymphnode3	Lymphnode	Lymphnode	Chinese	107589138	84.56	Xdlab
RNA-25-S	CE macaque Kidney1	Kidney	Kidney	Chinese	122104835	86.85	Xdlab
RNA-24-GW	CE macaque Testis	Testis	Testis	Chinese	126219503	86.99	Xdlab
RNA-22-PG	CE macaque Bladder	Bladder	Bladder	Chinese	123010473	87.1	Xdlab
RNA-20-ZC	CE macaque Rectum	Rectum	Rectum	Chinese	93192904	80.48	Xdlab
RNA-18-JJC	CE macaque Colon2	Colon	Colon_descendens	Chinese	88436967	82.09	Xdlab
RNA-17-HJC	CE macaque Colon1	Colon	Colon_transversum	Chinese	114647741	81.24	Xdlab
RNA-16-WD	CE macaque Stomach3	Stomach	Sinuses_ventriculi	Chinese	105711618	83.55	Xdlab
RNA-15-WT	CE macaque Stomach2	Stomach	Gastric body	Chinese	114935904	85.36	Xdlab
RNA-14-WD	CE macaque Stomach1	Stomach	Fundus_of_stomach	Chinese	106792979	86.3	Xdlab
RNA-11-YXS	CE macaque Heart2	Heart	Ventriculus_dexter	Chinese	86423955	84.87	Xdlab
RNA-10-ZXS	CE macaque Heart1	Heart	Ventriculus_sinister	Chinese	94397621	84.13	Xdlab
3-8CD8	CE macaque CD8_2	CD8	CD8	Chinese	114356509	87.66	Xdlab
3-8CD4	CE macaque CD4_2	CD4	CD4	Chinese	99008095	88.13	Xdlab
3-8CD14	CE macaque CD14_2	CD14	CD14	Chinese	123027456	85.84	Xdlab
3-7CD8	CE macaque CD8_3	CD8	CD8	Chinese	88999777	84.7	Xdlab
3-7CD4	CE macaque CD4_3	CD4	CD4	Chinese	106895222	87.25	Xdlab
3-7CD14	CE macaque CD14_3	CD14	CD14	Chinese	111599482	85.84	Xdlab
3-18CD8	CE macaque CD8_1	CD8	CD8	Chinese	119805131	84.66	Xdlab
3-18CD4	CE macaque CD4_1	CD4	CD4	Chinese	125800990	87.1	Xdlab
3-18CD14	CE macaque CD14_1	CD14	CD14	Chinese	112489094	86.09	Xdlab
