# Supplementary material for: Improved Macaca fascicularis gene annotation reveals evolution of gene expression profiles in multiple tissues
Source: BMC Genomics. 2018 Nov 1;19:787. doi: 10.1186/s12864-018-5183-y (PMC6211470; doi:10.1186/s12864-018-5183-y)
Supplement: Supplementary file 3 — Table S2. Infromation of all protein data. (XLSX 10 kb) [file 12864_2018_5183_MOESM3_ESM.xlsx]

## Sheet: Sheet1
Table S2 Infromation of all protein data
Proteom ID	Organism	Reviewed protein counts
UP000006718	Macaca mulatta(Rhesus macaque)	351
UP000002277	Pan trolodytes(Chimpanzee)	680
UP000001595	Pongo abelii(Sumatran organutan)(Pongo pygmaeus abelii)	2182
UP000029965	Chlorocebus sabaeus (Green monkey) (Cercopithecus sabaeus)	3
UP000005640	Homo sapiens (Human)	20039
UP000028761	Papio anubis (Olive baboon)	90
UP000001519	Gorilla gorilla gorilla (Western lowland gorilla)	266
UP000001073	Nomascus leucogenys (Northern white-cheeked gibbon) (Hylobates leucogenys)	19
UP000009130	Macaca fascicularis (M. fascicularis) (Cynomolgus monkey)	15
Total		23645
