# Supplementary material for: Improved Macaca fascicularis gene annotation reveals evolution of gene expression profiles in multiple tissues
Source: BMC Genomics. 2018 Nov 1;19:787. doi: 10.1186/s12864-018-5183-y (PMC6211470; doi:10.1186/s12864-018-5183-y)
Supplement: Supplementary file 6 — Table S3. Orthologous gene list. (XLSX 854 kb) [file 12864_2018_5183_MOESM6_ESM.xlsx]

## Sheet: Table_S3_0823
Table S3. Orthologous gene list
M. fascicularis gene ID	Human gene ID	GeneName	Associated Human Disease
CE_gene_1	ENSG00000185220	PGBD2
CE_gene_10	ENSG00000196418	ZNF124
CE_gene_100	ENSG00000143199	ADCY10	|Hyperactive behavior|Osteopenia|Diabetes Mellitus, Insulin-Dependent|polyps
CE_gene_10000	ENSG00000119326	CTNNAL1	|Squamous cell carcinoma|Asthma|Squamous cell carcinoma of the head and neck
CE_gene_10006	ENSG00000119318	RAD23B	|Alzheimer's Disease|Prostatic Neoplasms|Malignant mesothelioma|Mesothelioma (malignant, clinical disorder) (disorder)|Bladder Neoplasm|Craniofacial Abnormalities|Carcinoma of bladder
CE_gene_10007	ENSG00000148143	ZNF462
CE_gene_10009	ENSG00000106692	FKTN	|Autosomal recessive predisposition|Seizures|Intellectual Disability|Epilepsy|Mental Retardation|Global developmental delay|Muscle hypotonia|Cognitive delay|Mental and motor retardation|Dull intelligence|Low intelligence|Poor school performance|Mental deficiency|Cataract|Small head|Lens Opacities|Infantile onset|Strabismus|Hyperactive behavior|Impaired cognition|Phenotypic variability|Highly vari…
CE_gene_1001	ENSG00000132781	MUTYH	|Autosomal recessive predisposition|Neurodegenerative Disorders|Malignant tumor of colon|Colorectal Neoplasms|Diabetes Mellitus, Non-Insulin-Dependent|Diabetes|Meningioma|Diabetes Mellitus|Impaired cognition|Adenoma|Adenocarcinoma|Depressive disorder|Mental Depression|Age related macular degeneration|Trichohepatoenteric Syndrome|Colonic Neoplasms|Squamous cell carcinoma|Stomach Neoplasms|Meningio…
CE_gene_10010	ENSG00000106701	FSD1L	|Malignant tumor of colon|Parkinson Disease|Liver Cirrhosis|Colorectal Neoplasms|Prostatic Neoplasms|leukemia|Adenoma|Adenocarcinoma|Myocardial Infarction|Non-Neoplastic Disorder|Liver neoplasms|MYELODYSPLASTIC SYNDROME|Glioblastoma|Hepatocarcinogenesis|Coronary Arteriosclerosis|Cardiomyopathies|Secondary malignant neoplasm of bone|Muscle Weakness|Coronary Artery Disease|Sarcoma|Malignant mesothe…
CE_gene_10011	ENSG00000070214	SLC44A1	|Central neuroblastoma|Neurodegenerative Disorders|Neuroblastoma|Primary biliary cirrhosis|Small cell carcinoma of lung
CE_gene_10014	ENSG00000136824	SMC2	|Liver Cirrhosis, Experimental|Central neuroblastoma|Neuroblastoma|leukemia|Psychotic Disorders|Lymphoma, Non-Hodgkin|Lymphoma|Nonorganic psychosis
CE_gene_10015	ENSG00000155833	CYLC2	|Diarrhea
CE_gene_10020	ENSG00000136870	ZNF189	|Bladder Neoplasm|Carcinoma of bladder
CE_gene_10021	ENSG00000136881	BAAT	|Autosomal recessive predisposition|Obesity|Failure to gain weight|Malignant tumor of colon|Pediatric failure to thrive|Colorectal Neoplasms|Adenoma|Hepatoblastoma|Leukemia, Myelocytic, Acute|Glioblastoma|Sepsis|Diabetes Mellitus, Insulin-Dependent|Stomach Neoplasms|Adenomatous Polyposis Coli|Septicemia|solid tumor|Adenoma of large intestine|Endometrial Carcinoma|Thyroid carcinoma|Thyroid Neoplas…
CE_gene_10022	ENSG00000148123	LPPR1
CE_gene_10024	ENSG00000136891	TEX10
CE_gene_10025	ENSG00000119509	INVS	|Autosomal recessive predisposition|Global developmental delay|Cognitive delay|Mental and motor retardation|Retinitis Pigmentosa|leukemia|Leukemia, Myelocytic, Acute|Epithelial ovarian cancer|Short stature|Hypertensive disease|Kidney Failure|Low Vision|Visual Impairment|Infant, Premature|Alopecia|Kidney Failure, Chronic|Chronic kidney disease stage 5|Renal fibrosis|Respiratory Failure
CE_gene_10027	ENSG00000136874	STX17
CE_gene_10028	ENSG00000119508	NR4A3	|Epilepsy|Schizophrenia|Alzheimer's Disease|Central neuroblastoma|Obesity|Neuroblastoma|Diabetes Mellitus, Non-Insulin-Dependent|Diabetes|Bipolar Disorder|Diabetes Mellitus|leukemia|Rheumatoid Arthritis|Hypercholesterolemia|Arteriosclerosis|Leukemia, Myelocytic, Acute|Retinal Diseases|Atherosclerosis|HIV Infections|Diarrhea|Diabetes Mellitus, Insulin-Dependent|Lymphoma|Hypertensive disease|Sarcom…
CE_gene_10029	ENSG00000119523	ALG2	|Muscle Weakness|Paresis
CE_gene_10033	ENSG00000106785	TRIM14	|Virus Diseases
CE_gene_1004	ENSG00000126107	HECTD3
CE_gene_10041	ENSG00000136842	TMOD1	|Prostatic Neoplasms|Lip and Oral Cavity Carcinoma|Malignant neoplasm of mouth|Secondary malignant neoplasm of lymph node
CE_gene_10047	ENSG00000107371	EXOSC3	|Autosomal recessive predisposition|Epilepsy|Global developmental delay|Cognitive delay|Mental and motor retardation|Hyperreflexia|Muscle Spasticity|Nystagmus|Meningioma|Strabismus|Degenerative brain disorder|muscle degeneration|Mycoses|Cerebral atrophy|Atrophy of cerebellum|Glioblastoma|Skeletal muscle atrophy|Neurogenic Muscular Atrophy|Neurogenic muscle atrophy, especially in the lower limbs|I…
CE_gene_10048	ENSG00000165275	TRMT10B
CE_gene_10049	ENSG00000070601	FRMPD1
CE_gene_1005	ENSG00000070785	EIF2B3	|Autosomal recessive predisposition|Seizures|Epilepsy|Muscle hypotonia|Muscle Spasticity|Parkinson Disease|Dysarthria|Big calvaria|Increased size of cranium|Increased head circumference|Increased size of skull|Optic Atrophy|Memory impairment
CE_gene_10051	ENSG00000137054	POLR1E
CE_gene_10052	ENSG00000137106	GRHPR	|Autosomal recessive predisposition|Prostatic Neoplasms|leukemia|Kidney Failure
CE_gene_10053	ENSG00000147905	ZCCHC7
CE_gene_10054	ENSG00000196092	PAX5	|Seizures|Muscle Spasticity|Cataract|Dysarthria|Hyperactive behavior|Mood Disorders|Degenerative polyarthritis|Impaired cognition|leukemia|Adenoma|Rheumatoid Arthritis|Brain Neoplasms|Astrocytoma|Metabolic Syndrome X|Non-Neoplastic Disorder|Leukemia, Myelocytic, Acute|Glioblastoma|Hepatocarcinogenesis|Lymphoma, Non-Hodgkin|HIV Infections|Acute leukemia|Squamous cell carcinoma|Immunologic Deficien…
CE_gene_10057	ENSG00000137075	RNF38
CE_gene_10058	ENSG00000159921	GNE	|Autosomal recessive predisposition|Seizures|Epilepsy|Global developmental delay|Cognitive delay|Mental and motor retardation|Hepatomegaly|Renal Cell Carcinoma|Muscle Weakness|Splenomegaly|Gait abnormality|Curvature of spine|Myopathy|MIXED LINEAGE LEUKEMIA|Abnormality of metabolism/homeostasis|Acquired scoliosis|Thickened facial skin with coarse facial features|Coarse facial features|Orbital sepa…
CE_gene_10059	ENSG00000122705	CLTA	|Retinitis Pigmentosa|Rheumatoid Arthritis|Lymphoma|Hodgkin Disease|Migraine Disorders
CE_gene_1006	ENSG00000117425	PTCH2	|Central neuroblastoma|Neuroblastoma|Cataract|Lens Opacities|Big calvaria|Increased size of cranium|Increased head circumference|Increased size of skull|Strabismus|Hyperactive behavior|leukemia|Lymphoma|Cervix carcinoma|Curvature of spine|Cleft Palate|Acquired scoliosis|Thickened facial skin with coarse facial features|Coarse facial features|Orbital separation excessive|Hereditary hemochromatosis…
CE_gene_10063	ENSG00000204930	FAM221B
CE_gene_10064	ENSG00000137098	SPAG8	|Obesity|Amyotrophic Lateral Sclerosis|Metabolic Diseases|Metabolic Syndrome X|Pituitary Diseases|Osteosarcoma|Osteosarcoma of bone
CE_gene_10067	ENSG00000070610	GBA2	|Muscle Spasticity|Cerebellar Ataxia|Ataxia|Mental impairment
CE_gene_1007	ENSG00000222009	BTBD19
CE_gene_10072	ENSG00000137135	ARHGEF39
CE_gene_10073	ENSG00000159884	CCDC107
CE_gene_10077	ENSG00000215187	FAM166B
CE_gene_10080	ENSG00000005238	FAM214B	|Major Depressive Disorder
CE_gene_10081	ENSG00000165283	STOML2	|Lip and Oral Cavity Carcinoma|Epithelial ovarian cancer|Multiple Myeloma|Gallbladder Carcinoma|Osteosarcoma|Osteosarcoma of bone|Secondary malignant neoplasm of lymph node|Malignant neoplasm of gallbladder
CE_gene_10083	ENSG00000174038	C9orf131
CE_gene_10084	ENSG00000137094	DNAJB5
CE_gene_10090	ENSG00000137070	IL11RA	|Autosomal recessive predisposition|Malignant neoplasm of ovary|ovarian neoplasm|Hereditary hemochromatosis|Encephalomyelitis|Osteosarcoma|Osteosarcoma of bone|B-Cell Lymphomas
CE_gene_10092	ENSG00000147955	SIGMAR1	|Autosomal recessive predisposition|Seizures|Schizophrenia|Alzheimer's Disease|Hyperreflexia|Neurodegenerative Disorders|Muscle Spasticity|Amyotrophic Lateral Sclerosis|Parkinson Disease|Dysarthria|Mood Disorders|Impaired cognition|Parkinsonian Disorders|Decreased tendon reflex|Major Depressive Disorder|Alcoholic Intoxication, Chronic|Unipolar Depression|Progressive disorder|Babinski Reflex|Pain|…
CE_gene_10094	ENSG00000137100	DCTN3	|Lip and Oral Cavity Carcinoma|Lymphoma|Hepatitis C
CE_gene_10095	ENSG00000164967	RPP25L
CE_gene_10096	ENSG00000122756	CNTFR
CE_gene_10098	ENSG00000164970	FAM219A
CE_gene_10100	ENSG00000186638	KIF24
CE_gene_10101	ENSG00000165006	UBAP1	|Frontotemporal Lobar Degeneration
CE_gene_10103	ENSG00000137073	UBAP2	|Alcoholic Intoxication, Chronic
CE_gene_10105	ENSG00000165271	NOL6
CE_gene_10106	ENSG00000165269	AQP7	|Liver Cirrhosis, Experimental|Global developmental delay|Obesity|Diabetes Mellitus, Non-Insulin-Dependent|Hyperglycemia|Metabolic Diseases|Polycystic Ovary Syndrome|Obesity, Morbid
CE_gene_10107	ENSG00000086102	NFX1
CE_gene_10108	ENSG00000086065	CHMP5	|Leukemia, Myelocytic, Acute|Leukemogenesis
CE_gene_1011	ENSG00000142945	KIF2C	|Malignant tumor of colon|Malignant neoplasm of ovary|Diabetes|Diabetes Mellitus|Myocardial Infarction|Coronary Arteriosclerosis|Coronary Artery Disease|solid tumor|Coronary heart disease|Secondary malignant neoplasm of lymph node
CE_gene_10113	ENSG00000137074	APTX	|Autosomal recessive predisposition|Central neuroblastoma|Neurodegenerative Disorders|nervous system disorder|Neuroblastoma|Dysarthria|Cerebellar Ataxia|Impaired cognition|Decreased tendon reflex|Neuropathy|Hypercholesterolemia|Atrophy of cerebellum|Tremor|Leukemia, Myelocytic, Acute|Glioblastoma|Peripheral Neuropathy|Infratentorial atrophy|Cerebellar degeneration|Muscle Weakness|Dystonia|Gait ab…
CE_gene_10114	ENSG00000165264	NDUFB6
CE_gene_10115	ENSG00000197579	TOPORS	|Intellectual Disability|Mental Retardation|Dull intelligence|Low intelligence|Poor school performance|Mental deficiency|Retinitis Pigmentosa|Obesity|Cataract|Nystagmus|Lens Opacities|Prostatic Neoplasms|Hyperinsulinism|Optic Atrophy|Anteverted nostril|Sensorineural Hearing Loss (disorder)|Leukemia, Lymphocytic, Acute, L1|Nasal bridge wide|Broad flat nasal bridge|Hypogonadism|Osteosarcoma|Blindne…
CE_gene_10117	ENSG00000122729	ACO1	|Alzheimer's Disease|Central neuroblastoma|Neuroblastoma|Parkinson Disease|Degenerative polyarthritis|Liver neoplasms|Hypertensive disease|Hereditary hemochromatosis|solid tumor|Pancreatic carcinoma
CE_gene_10119	ENSG00000120160	EQTN
CE_gene_1012	ENSG00000198520	C1orf228
CE_gene_10121	ENSG00000096872	IFT74	|Amyotrophic Lateral Sclerosis
CE_gene_10127	ENSG00000147883	CDKN2B	|Central neuroblastoma|nervous system disorder|Neuroblastoma|Malignant tumor of colon|Liver Cirrhosis|Diabetes Mellitus, Non-Insulin-Dependent|Malignant neoplasm of ovary|Renal Cell Carcinoma|Diabetes|Meningioma|Diabetes Mellitus|leukemia|Adenoma|Hepatoblastoma|Myocardial Infarction|Cirrhosis|Endometriosis|Brain Neoplasms|Astrocytoma|Liver diseases|ovarian neoplasm|Arteriosclerosis|Non-Neoplastic…
CE_gene_10128	ENSG00000147889	CDKN2A	|Global developmental delay|Alzheimer's Disease|Mammary Neoplasms|Central neuroblastoma|Obesity|Neuroblastoma|Amyotrophic Lateral Sclerosis|Malignant tumor of colon|Parkinson Disease|Cataract|Liver Cirrhosis|Senile Plaques|Colorectal Neoplasms|Diabetes Mellitus, Non-Insulin-Dependent|Kidney Diseases|Malignant neoplasm of ovary|Renal Cell Carcinoma|Diabetes|Meningioma|Hyperactive behavior|Metaboli…
CE_gene_10131	ENSG00000188352	FOCAD	|Alzheimer's Disease|Glioblastoma|Adenomatous Polyposis Coli
CE_gene_10133	ENSG00000155886	SLC24A2	|Retinal Diseases
CE_gene_1014	ENSG00000187147	RNF220
CE_gene_10140	ENSG00000178031	ADAMTSL1	|Chondrosarcoma
CE_gene_10142	ENSG00000044459	CNTLN	|Malignant neoplasm of ovary|Diabetes|Diabetes Mellitus|Brain Neoplasms|Neuropathy|Epithelial ovarian cancer|Alzheimer Disease, Late Onset|Dwarfism|Squamous cell carcinoma of the head and neck
CE_gene_10143	ENSG00000173068	BNC2	|Malignant neoplasm of ovary|Diabetes|Hypoglycemia|Diabetes Mellitus|Endometriosis|ovarian neoplasm|Epithelial ovarian cancer|Penile hypospadias|Cleft Palate|Craniofacial Abnormalities
CE_gene_10146	ENSG00000164985	PSIP1	|Alzheimer's Disease|Mammary Neoplasms|Central neuroblastoma|Neuroblastoma|Amyotrophic Lateral Sclerosis|Amyloidosis|Malignant neoplasm of ovary|Diabetes|Diabetes Mellitus|leukemia|Liver diseases|Major Depressive Disorder|Unipolar Depression|Leukemia, Myelocytic, Acute|MYELODYSPLASTIC SYNDROME|Epithelial ovarian cancer|HIV Infections|Acute leukemia|Immunologic Deficiency Syndromes|Malaria|Maligna…
CE_gene_10147	ENSG00000164975	SNAPC3
CE_gene_10148	ENSG00000155158	TTC39B
CE_gene_10149	ENSG00000164946	FREM1	|HIV Infections
CE_gene_10151	ENSG00000147862	NFIB	|Alzheimer's Disease|Central neuroblastoma|Neuroblastoma|Amyloidosis|Hyperactive behavior|Impaired cognition|Adenoma|Plaque, Amyloid|Autism Spectrum Disorders|Herpes Simplex Infections|Osteosarcoma|Osteosarcoma of bone|Epithelioma
CE_gene_10152	ENSG00000107186	MPDZ	|Autosomal recessive predisposition|Seizures|Intellectual Disability|Epilepsy|Mental Retardation|Dull intelligence|Low intelligence|Poor school performance|Mental deficiency|Autistic Disorder|Big calvaria|Increased size of cranium|Increased head circumference|Increased size of skull|Autism Spectrum Disorders|Alcoholic Intoxication, Chronic|Retinal Diseases|Prenatal onset
CE_gene_10155	ENSG00000153707	PTPRD	|Liver Cirrhosis, Experimental|Mammary Neoplasms|Central neuroblastoma|Neuroblastoma|Colorectal Neoplasms|Diabetes Mellitus, Non-Insulin-Dependent|Diabetes|Diabetes Mellitus|Adenocarcinoma of colon|Glioblastoma|Hepatocarcinogenesis|Hyperinsulinism|Squamous cell carcinoma|Coronary Artery Disease|Hypertensive disease|Diffuse Large B-Cell Lymphoma|Epstein-Barr Virus Infections|Small cell carcinoma o…
CE_gene_10156	ENSG00000107077	KDM4C	|Malignant tumor of colon|Renal Cell Carcinoma|leukemia|Leukemia, Myelocytic, Acute|Acute leukemia|Squamous cell carcinoma|Lymphoma|Hodgkin Disease|Medulloblastoma
CE_gene_10158	ENSG00000147854	UHRF2	|Hepatitis B
CE_gene_10159	ENSG00000183354	KIAA2026
CE_gene_1016	ENSG00000178028	DMAP1	|Diabetes Mellitus, Non-Insulin-Dependent|Polycystic Ovary Syndrome
CE_gene_10160	ENSG00000099219	ERMP1
CE_gene_10161	ENSG00000107036	KIAA1432
CE_gene_10168	ENSG00000147853	AK3	|Anemia|Persistent embryonic structure
CE_gene_10170	ENSG00000106686	SPATA6L
CE_gene_10172	ENSG00000107249	GLIS3	|Alzheimer's Disease|Diabetes Mellitus, Non-Insulin-Dependent|Renal Cell Carcinoma|Diabetes|Diabetes Mellitus|Diabetes Mellitus, Insulin-Dependent
CE_gene_10173	ENSG00000080298	RFX3
CE_gene_10177	ENSG00000147852	VLDLR	|Autosomal recessive predisposition|Seizures|Intellectual Disability|Epilepsy|Mental Retardation|Global developmental delay|Schizophrenia|Muscle hypotonia|Cognitive delay|Mental and motor retardation|Dull intelligence|Low intelligence|Poor school performance|Mental deficiency|Alzheimer's Disease|Autistic Disorder|Hyperreflexia|Obesity|Cataract|Dysarthria|Senile Plaques|Diabetes Mellitus, Non-Insu…
CE_gene_10178	ENSG00000080503	SMARCA2	|Seizures|Intellectual Disability|Epilepsy|Schizophrenia|Obesity|Failure to gain weight|Pediatric failure to thrive|Small head|Liver Cirrhosis|leukemia|Adenocarcinoma|Cirrhosis|Autism Spectrum Disorders|Astrocytoma|Severe mental retardation (I.Q. 20-34)|Liver neoplasms|Glioblastoma|Squamous cell carcinoma|Anteverted nostril|Well Differentiated Oligodendroglioma|Malignant mesothelioma|synovial sar…
CE_gene_10179	ENSG00000173253	DMRT2
CE_gene_1018	ENSG00000196517	SLC6A9	|Seizures|Epilepsy|Schizophrenia|Impaired cognition|Psychotic Disorders|Alcoholic Intoxication, Chronic|Nonorganic psychosis|Neuralgia|Epilepsy, Temporal Lobe
CE_gene_10182	ENSG00000107104	KANK1	|Intellectual Disability|Liver Cirrhosis, Experimental|Mental Retardation|Muscle hypotonia|Dull intelligence|Low intelligence|Poor school performance|Mental deficiency|Renal Cell Carcinoma|Degenerative brain disorder|Cerebral atrophy|Alcoholic Intoxication, Chronic|Nephrotic Syndrome|Supratentorial atrophy|Dilated ventricles (finding)|Malignant neoplasm of kidney
CE_gene_10185	ENSG00000154330	PGM5	|Juvenile arthritis
CE_gene_10188	ENSG00000107242	PIP5K1B	|Asthma
CE_gene_10189	ENSG00000165060	FXN	|Autosomal recessive predisposition|Intellectual Disability|Mental Retardation|Schizophrenia|Alzheimer's Disease|Central neuroblastoma|Neurodegenerative Disorders|Muscle Spasticity|nervous system disorder|Neuroblastoma|Malignant tumor of colon|Parkinson Disease|Dysarthria|Nystagmus|Diabetes Mellitus, Non-Insulin-Dependent|Diabetes|Cerebellar Ataxia|Metabolic Diseases|Diabetes Mellitus|leukemia|De…
CE_gene_1019	ENSG00000117410	ATP6V0B
CE_gene_10190	ENSG00000119139	TJP2	|Autosomal recessive predisposition|Failure to gain weight|Pediatric failure to thrive|Liver Failure|hearing impairment|Progressive disorder|Hyperlipoproteinemia Type IIa
CE_gene_10191	ENSG00000135063	FAM189A2
CE_gene_10194	ENSG00000204711	C9orf135
CE_gene_10198	ENSG00000135048	TMEM2
CE_gene_10199	ENSG00000107362	ABHD17B
CE_gene_1020	ENSG00000132768	DPH2
CE_gene_10200	ENSG00000155621	C9orf85
CE_gene_10201	ENSG00000119125	GDA	|Amyotrophic Lateral Sclerosis|Mammary Neoplasms, Experimental|Animal Mammary Neoplasms
CE_gene_10202	ENSG00000107372	ZFAND5	|Prostatic Neoplasms
CE_gene_10203	ENSG00000165091	TMC1	|Congenital deafness|Sensorineural Hearing Loss (disorder)
CE_gene_10206	ENSG00000135046	ANXA1	|Intellectual Disability|Liver Cirrhosis, Experimental|Mental Retardation|Schizophrenia|Alzheimer's Disease|Mammary Neoplasms|Neurodegenerative Disorders|Obesity|Amyloidosis|Diabetes Mellitus, Non-Insulin-Dependent|Kidney Diseases|Prostatic Neoplasms|leukemia|Adenocarcinoma|Adenocarcinoma of colon|Astrocytoma|Malignant neoplasm of mouth|Non-Neoplastic Disorder|Glioblastoma|Pain|Cerebrovascular ac…
CE_gene_10207	ENSG00000198963	RORB	|Bipolar Disorder|Endometriosis
CE_gene_10208	ENSG00000119121	TRPM6	|Diabetes Mellitus, Non-Insulin-Dependent|Diabetes|Diabetes Mellitus|Impaired glucose tolerance|Hypertensive disease
CE_gene_10212	ENSG00000099139	PCSK5	|Kidney Diseases|Mycoses|Arteriosclerosis|Atherosclerosis|Ventricular Septal Defects|Lung diseases|Congenital Abnormality
CE_gene_10215	ENSG00000197969	VPS13A	|Autosomal recessive predisposition|Seizures|Epilepsy|Muscle hypotonia|Neurodegenerative Disorders|nervous system disorder|Dysarthria|Cerebellar Ataxia|Hyperactive behavior|Mood Disorders|Psychotic Disorders|Parkinsonian Disorders|Decreased tendon reflex|muscle degeneration|Neuropathy|Cerebral atrophy|Tremor|Progressive disorder|Skeletal muscle atrophy|Neurogenic Muscular Atrophy|Neurogenic muscl…
CE_gene_10218	ENSG00000148019	CEP78
CE_gene_10219	ENSG00000135069	PSAT1	|Autosomal recessive predisposition|Seizures|Epilepsy|Global developmental delay|Schizophrenia|Cognitive delay|Mental and motor retardation|Small head|Diabetes Mellitus, Non-Insulin-Dependent|Malignant neoplasm of ovary|Infantile onset|Prostatic Neoplasms|leukemia|Adenocarcinoma|ovarian neoplasm|Colitis|Herpes Simplex Infections|Adenomatous Polyposis Coli|Virus Diseases|Prenatal onset|Feeding dif…
CE_gene_1022	ENSG00000126091	ST3GAL3	|Intellectual Disability|cervical cancer|Cervix carcinoma|Malignant tumor of cervix|Infant, Premature|Pancreatic carcinoma|Secondary malignant neoplasm of lymph node
CE_gene_10222	ENSG00000165105	RASEF	|Mammary Neoplasms
CE_gene_10223	ENSG00000172159	FRMD3	|Diabetes Mellitus, Non-Insulin-Dependent|Kidney Diseases|Diabetes|Diabetes Mellitus|Diabetic Nephropathy|Kidney Failure|Kidney Failure, Chronic|Chronic kidney disease stage 5|Diabetic Retinopathy
CE_gene_10224	ENSG00000148057	IDNK
CE_gene_10225	ENSG00000135018	UBQLN1	|Seizures|Epilepsy|Alzheimer's Disease|Central neuroblastoma|Neuroblastoma|Amyotrophic Lateral Sclerosis|Amyloidosis|Astrocytoma|Alzheimer Disease, Late Onset|Lung Neoplasms|Huntington Disease|Adenocarcinoma of lung (disorder)|Mild cognitive disorder|Motor Neuron Disease|Epilepsy, Temporal Lobe
CE_gene_10226	ENSG00000165113	GKAP1
CE_gene_10227	ENSG00000165115	KIF27
CE_gene_10229	ENSG00000165119	HNRNPK	|Intellectual Disability|Mental Retardation|Global developmental delay|Muscle hypotonia|Cognitive delay|Mental and motor retardation|Dull intelligence|Low intelligence|Poor school performance|Mental deficiency|Mammary Neoplasms|Amyotrophic Lateral Sclerosis|Renal Cell Carcinoma|Prostatic Neoplasms|Degenerative polyarthritis|Leukemia, Myelocytic, Acute|Curvature of spine|Acquired scoliosis|Multipl…
CE_gene_10232	ENSG00000135049	AGTPBP1	|Central neuroblastoma|Neuroblastoma|Nerve Degeneration
CE_gene_10233	ENSG00000135040	NAA35
CE_gene_10234	ENSG00000135052	GOLM1	|Alzheimer's Disease|Liver Cirrhosis|Cirrhosis|Liver diseases|Liver neoplasms|Hepatitis B|Hepatitis C|Liver and Intrahepatic Biliary Tract Carcinoma
CE_gene_10235	ENSG00000083223	ZCCHC6
CE_gene_10237	ENSG00000135047	CTSL	|Mammary Neoplasms|Central neuroblastoma|Obesity|Neuroblastoma|Amyloidosis|Colorectal Neoplasms|Diabetes Mellitus, Non-Insulin-Dependent|Kidney Diseases|Malignant neoplasm of ovary|Diabetes|Meningioma|Metabolic Diseases|Diabetes Mellitus|Degenerative polyarthritis|leukemia|Adenocarcinoma|Rheumatoid Arthritis|Lip and Oral Cavity Carcinoma|Brain Neoplasms|Malignant neoplasm of mouth|Arteriosclerosi…
CE_gene_1024	ENSG00000142949	PTPRF	|Autosomal recessive predisposition|Central neuroblastoma|Obesity|Neuroblastoma|Osteoporosis|Arteriosclerosis|Hepatocarcinogenesis|Atherosclerosis|Stomach Neoplasms|Pituitary Adenoma|Malignant mesothelioma|Pheochromocytoma
CE_gene_10241	ENSG00000130045	NXNL2
CE_gene_10244	ENSG00000187742	SECISBP2	|Malnutrition|Myopathy|Thyroid Diseases
CE_gene_10245	ENSG00000187764	SEMA4D	|Malignant neoplasm of ovary|Diabetes|Osteopenia|Diabetes Mellitus|Rheumatoid Arthritis|Arteriosclerosis|Atherosclerosis|Secondary malignant neoplasm of bone|Autoimmune Diseases|Congestive heart failure|Asthma|Arthritis|solid tumor|Heart failure|Systemic Scleroderma|Osteosarcoma|Osteosarcoma of bone|Pancreatic carcinoma|Secondary malignant neoplasm of lymph node|Squamous cell carcinoma of the hea…
CE_gene_10248	ENSG00000148339	SLC25A25
CE_gene_1025	ENSG00000178922	HYI
CE_gene_10250	ENSG00000167106	FAM102A
CE_gene_10252	ENSG00000106992	AK1	|Autosomal recessive predisposition|Cerebellar Ataxia|Ataxia|Myocardial Ischemia
CE_gene_10253	ENSG00000136877	FPGS	|Malignant tumor of colon|Colorectal Neoplasms|leukemia|Rheumatoid Arthritis|Leukemia, Myelocytic, Acute|Lymphoma, Non-Hodgkin|Cervix carcinoma|Leukemia, Lymphocytic, Acute, L1|Acute lymphocytic leukemia|Osteosarcoma|Osteosarcoma of bone|Precursor Cell Lymphoblastic Leukemia Lymphoma|Lymphoid leukemia
CE_gene_10255	ENSG00000095370	SH2D3C	|Central neuroblastoma|Neuroblastoma|Diarrhea
CE_gene_10256	ENSG00000160404	TOR2A	|Central neuroblastoma|Neuroblastoma|Arteriosclerosis|Coronary Arteriosclerosis|Atherosclerosis|Myocardial Ischemia
CE_gene_10258	ENSG00000136854	STXBP1	|Seizures|Intellectual Disability|Epilepsy|Mental Retardation|Global developmental delay|Schizophrenia|Muscle hypotonia|Cognitive delay|Mental and motor retardation|Autistic Disorder|Diabetes|Cerebellar Ataxia|Diabetes Mellitus|Degenerative brain disorder|Parkinsonian Disorders|Severe mental retardation (I.Q. 20-34)|Cerebral atrophy|Tremor|Electroencephalogram abnormal|Brain Diseases|Abnormal beh…
CE_gene_10259	ENSG00000136830	FAM129B
CE_gene_1026	ENSG00000198198	SZT2	|Autosomal recessive predisposition|Seizures|Intellectual Disability|Epilepsy|Global developmental delay|Muscle hypotonia|Cognitive delay|Mental and motor retardation|Decreased tendon reflex|Electroencephalogram abnormal|Brain Diseases
CE_gene_10260	ENSG00000148356	LRSAM1	|leukemia|Virus Diseases|Kidney Failure, Chronic|Chronic kidney disease stage 5|Charcot-Marie-Tooth Disease|Leukemia, T-Cell|Kidney Failure, Acute
CE_gene_10261	ENSG00000197958	RPL12	|Prostatic Neoplasms
CE_gene_10264	ENSG00000136895	GARNL3
CE_gene_10265	ENSG00000136828	RALGPS1	|Bladder Neoplasm
CE_gene_10266	ENSG00000136944	LMX1B	|Schizophrenia|Autistic Disorder|Neurodegenerative Disorders|Parkinson Disease|Cataract|Kidney Diseases|Malignant neoplasm of ovary|Lens Opacities|Degenerative polyarthritis|Major Depressive Disorder|Unipolar Depression|Short stature|Trichohepatoenteric Syndrome|Nephrotic Syndrome|Autosomal Dominant Disorder|Kidney Failure|Curvature of spine|Sensorineural Hearing Loss (disorder)|Cleft Palate|Rena…
CE_gene_10267	ENSG00000196814	MVB12B
CE_gene_10268	ENSG00000167081	PBX3	|leukemia|Leukemia, Myelocytic, Acute|Liver neoplasms|Fibroid Tumor|Uterine Fibroids|MIXED LINEAGE LEUKEMIA|Leukemogenesis|Congenital Abnormality
CE_gene_10269	ENSG00000119487	MAPKAP1	|Central neuroblastoma|Neuroblastoma|Degenerative polyarthritis|leukemia|Parkinsonian Disorders|Glioblastoma|Sepsis|Malignant Glioma|Septicemia|Multiple Myeloma|Hodgkin Disease|Bone Diseases
CE_gene_1027	ENSG00000159479	MED8
CE_gene_10271	ENSG00000136933	RABEPK	|Rheumatoid Arthritis|HIV Infections|Malaria|Respiratory syncytial virus (RSV) infection in conditions classified elsewhere and of unspecified site|Asthma|Multiple Sclerosis|Encephalomyelitis|Tuberculosis|Crohn Disease|Inflammatory Bowel Diseases
CE_gene_10272	ENSG00000119414	PPP6C	|Malignant mesothelioma|Mesothelioma (malignant, clinical disorder) (disorder)|Thyroid carcinoma|Persistent embryonic structure
CE_gene_10273	ENSG00000173611	SCAI	|Renal fibrosis
CE_gene_10276	ENSG00000148090	AUH	|Autosomal recessive predisposition|Global developmental delay|Cognitive delay|Mental and motor retardation|Hyperreflexia|Failure to gain weight|Pediatric failure to thrive|Dysarthria|Infantile onset|Cerebellar Ataxia|Impaired cognition|Degenerative brain disorder|Phenotypic variability|Highly variable phenotype and severity|Highly variable phenotype, even within families|Highly variable clinical…
CE_gene_10278	ENSG00000090054	SPTLC1	|Neurodegenerative Disorders|nervous system disorder|Decreased tendon reflex|muscle degeneration|Neuropathy|Skeletal muscle atrophy|Neurogenic Muscular Atrophy|Neurogenic muscle atrophy, especially in the lower limbs|Peripheral Neuropathy|Pain|Autosomal Dominant Disorder|Presenile dementia|Sensorineural Hearing Loss (disorder)|Absent tendon reflex|Absent reflex|Reflex, Deep Tendon, Absent|Charcot…
CE_gene_1028	ENSG00000066322	ELOVL1	|nervous system disorder|Adenocarcinoma of colon|Adrenoleukodystrophy
CE_gene_10281	ENSG00000198000	NOL8
CE_gene_10282	ENSG00000106809	OGN	|Myocardial Infarction|Hypertensive disease|Pituitary Diseases|Congestive heart failure|Heart failure
CE_gene_10284	ENSG00000106823	ECM2
CE_gene_10286	ENSG00000185963	BICD2	|Liver Cirrhosis, Experimental|nervous system disorder|Amyotrophic Lateral Sclerosis|Decreased tendon reflex|Absent tendon reflex|Absent reflex|Reflex, Deep Tendon, Absent|Motor neuron atrophy|Congenital clubfoot|Spinal Muscular Atrophy
CE_gene_10287	ENSG00000127084	FGD3	|Thyroid carcinoma
CE_gene_10288	ENSG00000157303	SUSD3	|Mammary Neoplasms
CE_gene_10289	ENSG00000165233	C9orf89
CE_gene_10292	ENSG00000048828	FAM120A
CE_gene_10294	ENSG00000131668	BARX1
CE_gene_10295	ENSG00000158079	PTPDC1
CE_gene_103	ENSG00000143155	TIPRL	|Mammary Neoplasms|Hepatocarcinogenesis
CE_gene_10301	ENSG00000165140	FBP1	|Autosomal recessive predisposition|Seizures|Epilepsy|Schizophrenia|Muscle hypotonia|Hepatomegaly|Malignant tumor of colon|Parkinson Disease|Hypoglycemia|Mycoses|Colonic Neoplasms|Stomach Neoplasms|Virus Diseases|Fever|Hepatitis C|Persistent embryonic structure|Liver and Intrahepatic Biliary Tract Carcinoma
CE_gene_10303	ENSG00000158169	FANCC	|Autosomal recessive predisposition|Intellectual Disability|Mental Retardation|Global developmental delay|Cognitive delay|Mental and motor retardation|Dull intelligence|Low intelligence|Poor school performance|Mental deficiency|Small head|Diabetes|Hyperglycemia|Strabismus|Diabetes Mellitus|leukemia|Adenocarcinoma|hearing impairment|Leukemia, Myelocytic, Acute|Hearing Loss, Partial|Short stature|D…
CE_gene_10304	ENSG00000185920	PTCH1	|Seizures|Intellectual Disability|Epilepsy|Mental Retardation|Global developmental delay|Muscle hypotonia|Cognitive delay|Mental and motor retardation|Dull intelligence|Low intelligence|Poor school performance|Mental deficiency|Alzheimer's Disease|Mammary Neoplasms|Central neuroblastoma|Neuroblastoma|Cataract|Colorectal Neoplasms|Malignant neoplasm of ovary|Renal Cell Carcinoma|Lens Opacities|Hyp…
CE_gene_10307	ENSG00000130958	SLC35D2
CE_gene_10309	ENSG00000130956	HABP4
CE_gene_10311	ENSG00000081386	ZNF510
CE_gene_10312	ENSG00000196597	ZNF782
CE_gene_10313	ENSG00000136943	CTSV	|Systemic Scleroderma
CE_gene_10317	ENSG00000127081	ZNF484
CE_gene_10319	ENSG00000181031	RPH3AL	|Liver Cirrhosis, Experimental
CE_gene_10321	ENSG00000141252	VPS53	|Autosomal recessive predisposition|Seizures|Intellectual Disability|Epilepsy|Mental Retardation|Global developmental delay|Cognitive delay|Mental and motor retardation|Dull intelligence|Low intelligence|Poor school performance|Mental deficiency|Small head|Infantile onset|Osteoporosis|Degenerative brain disorder|Cerebral atrophy|Atrophy of cerebellum|Liver neoplasms|Progressive disorder|Short sta…
CE_gene_10322	ENSG00000167695	FAM57A	|Lung Neoplasms
CE_gene_10323	ENSG00000167699	GLOD4	|Liver neoplasms
CE_gene_10325	ENSG00000167693	NXN	|Colorectal Neoplasms
CE_gene_10328	ENSG00000108953	YWHAE	|Seizures|Epilepsy|Global developmental delay|Schizophrenia|Muscle hypotonia|Cognitive delay|Mental and motor retardation|Autistic Disorder|Bipolar Disorder|Impaired cognition|leukemia|Liver Failure|Rheumatoid Arthritis|Cerebral atrophy|Leukemia, Myelocytic, Acute|MYELODYSPLASTIC SYNDROME|Lymphoma, Non-Hodgkin|Electroencephalogram abnormal|HIV Infections|Acute leukemia|Lymphoma|Dystonia|Sarcoma|A…
CE_gene_10329	ENSG00000167193	CRK	|Alzheimer's Disease|Mammary Neoplasms|Central neuroblastoma|Autistic Disorder|Obesity|Neuroblastoma|Malignant tumor of colon|Amyloidosis|Parkinson Disease|Diabetes Mellitus, Non-Insulin-Dependent|Malignant neoplasm of ovary|Renal Cell Carcinoma|Hyperglycemia|Hyperactive behavior|Diabetes Mellitus|Degenerative polyarthritis|leukemia|Adenocarcinoma|Rheumatoid Arthritis|Endometriosis|Depressive dis…
CE_gene_10331	ENSG00000167703	SLC43A2	|Liver Cirrhosis, Experimental|Adenocarcinoma|Squamous cell carcinoma
CE_gene_10332	ENSG00000074660	SCARF1
CE_gene_10333	ENSG00000174231	PRPF8	|Intellectual Disability|Mental Retardation|Dull intelligence|Low intelligence|Poor school performance|Mental deficiency|Retinitis Pigmentosa|Obesity|Cataract|Nystagmus|Lens Opacities|MYELODYSPLASTIC SYNDROME|HIV Infections|Hyperinsulinism|Optic Atrophy|Anteverted nostril|Sensorineural Hearing Loss (disorder)|Nasal bridge wide|Broad flat nasal bridge|Hypogonadism|Blindness, Legal|Blind Vision
CE_gene_10335	ENSG00000167716	WDR81	|Colorectal Neoplasms|Cerebellar Ataxia
CE_gene_10339	ENSG00000108963	DPH1	|Intellectual Disability|Global developmental delay|Malignant neoplasm of ovary|ovarian neoplasm|Epithelial ovarian cancer|Acute lymphocytic leukemia|Dwarfism|Precursor Cell Lymphoblastic Leukemia Lymphoma
CE_gene_10340	ENSG00000070366	SMG6
CE_gene_10341	ENSG00000177374	HIC1	|Seizures|Epilepsy|Mammary Neoplasms|Central neuroblastoma|Neuroblastoma|Malignant tumor of colon|Liver Cirrhosis|Colorectal Neoplasms|Malignant neoplasm of ovary|Renal Cell Carcinoma|leukemia|Adenoma|Myocardial Infarction|Cirrhosis|Cerebral atrophy|ovarian neoplasm|Leukemia, Myelocytic, Acute|MYELODYSPLASTIC SYNDROME|Hepatocarcinogenesis|Lymphoma, Non-Hodgkin|Electroencephalogram abnormal|Squamo…
CE_gene_10343	ENSG00000141258	SGSM2	|Obesity|Diabetes Mellitus, Non-Insulin-Dependent
CE_gene_10347	ENSG00000132361	CLUH	|Alzheimer's Disease|Squamous cell carcinoma of the head and neck
CE_gene_10348	ENSG00000132359	RAP1GAP2
CE_gene_10349	ENSG00000141255	SPATA22
CE_gene_1035	ENSG00000164011	ZNF691
CE_gene_10350	ENSG00000108381	ASPA	|Autosomal recessive predisposition|Seizures|Intellectual Disability|Epilepsy|Mental Retardation|Global developmental delay|Schizophrenia|Muscle hypotonia|Cognitive delay|Mental and motor retardation|Dull intelligence|Low intelligence|Poor school performance|Mental deficiency|Central neuroblastoma|Neurodegenerative Disorders|Muscle Spasticity|nervous system disorder|Obesity|Neuroblastoma|Amyotrop…
CE_gene_10352	ENSG00000040531	CTNS	|Autosomal recessive predisposition|Retinitis Pigmentosa|Hepatomegaly|Failure to gain weight|Pediatric failure to thrive|Kidney Diseases|Diabetes Mellitus|Impaired cognition|Degenerative brain disorder|muscle degeneration|Cerebral atrophy|Delayed bone age|Retinal Diseases|Vomiting|Skeletal muscle atrophy|Neurogenic Muscular Atrophy|Neurogenic muscle atrophy, especially in the lower limbs|Short st…
CE_gene_10354	ENSG00000074370	ATP2A3	|Malignant tumor of colon|Diabetes Mellitus, Non-Insulin-Dependent|Malignant neoplasm of ovary|Diabetes|Hyperglycemia|Diabetes Mellitus|Adenoma|Adenocarcinoma|Non-Neoplastic Disorder|Squamous cell carcinoma|Adenomatous Polyposis Coli|Congestive heart failure|Diabetes Mellitus, Experimental|Heart failure|Secondary malignant neoplasm of lymph node|Gastroesophageal reflux disease
CE_gene_10356	ENSG00000167740	CYB5D2
CE_gene_10357	ENSG00000185722	ANKFY1	|Bladder Neoplasm
CE_gene_1036	ENSG00000164010	ERMAP
CE_gene_10360	ENSG00000132382	MYBBP1A	|Tuberculosis|Squamous cell carcinoma of the head and neck
CE_gene_10361	ENSG00000188176	SMTNL2
CE_gene_10362	ENSG00000161905	ALOX15	|Alzheimer's Disease|Central neuroblastoma|Obesity|Neuroblastoma|Malignant tumor of colon|Colorectal Neoplasms|Diabetes Mellitus, Non-Insulin-Dependent|Malignant neoplasm of ovary|Diabetes|Hyperglycemia|Prostatic Neoplasms|Diabetes Mellitus|Degenerative polyarthritis|Impaired cognition|leukemia|Adenoma|Myocardial Infarction|Rheumatoid Arthritis|Endometriosis|Arteriosclerosis|Retinal Diseases|Epit…
CE_gene_10364	ENSG00000141480	ARRB2	|Liver Cirrhosis, Experimental|Schizophrenia|Alzheimer's Disease|Central neuroblastoma|Neuroblastoma|Liver Cirrhosis|Diabetes Mellitus, Non-Insulin-Dependent|Bipolar Disorder|Hyperglycemia|Mood Disorders|Prostatic Neoplasms|leukemia|Malnutrition|Adenocarcinoma|Diabetic Nephropathy|Cirrhosis|Depressive disorder|Mental Depression|Retinal Diseases|Colitis|Herpes Simplex Infections|Lymphoma|Pituitary…
CE_gene_10366	ENSG00000161921	CXCL16	|Liver Cirrhosis, Experimental|Malignant neoplasm of ovary|Renal Cell Carcinoma|Meningioma|Degenerative polyarthritis|Rheumatoid Arthritis|Liver diseases|Arteriosclerosis|Colitis|Coronary Arteriosclerosis|Cerebrovascular accident|Atherosclerosis|Meningioma, benign, no ICD-O subtype|Coronary Artery Disease|Lung Neoplasms|Congestive heart failure|Juvenile arthritis|Arthritis|Multiple Sclerosis|Hear…
CE_gene_10367	ENSG00000141497	ZMYND15
CE_gene_10369	ENSG00000182853	VMO1	|Renal Cell Carcinoma
CE_gene_10371	ENSG00000129219	PLD2	|Seizures|Alzheimer's Disease|Mammary Neoplasms|Malignant tumor of colon|Parkinson Disease|Malignant neoplasm of ovary|Impaired cognition|Astrocytoma|Retinal Diseases|Glioblastoma|Invasive carcinoma of breast|Memory impairment|Lymphoid leukemia|Epilepsy, Temporal Lobe
CE_gene_10373	ENSG00000108528	SLC25A11
CE_gene_10374	ENSG00000108523	RNF167
CE_gene_10376	ENSG00000108515	ENO3	|Autosomal recessive predisposition|Liver diseases|Pituitary Diseases|Autoimmune Diseases
CE_gene_10381	ENSG00000029725	RABEP1	|Mammary Neoplasms
CE_gene_10386	ENSG00000167842	MIS12	|Liver Cirrhosis, Experimental
CE_gene_10387	ENSG00000179314	WSCD1	|Liver neoplasms
CE_gene_10388	ENSG00000129221	AIPL1	|Autosomal recessive predisposition|Seizures|Epilepsy|Muscle hypotonia|Retinitis Pigmentosa|Central neuroblastoma|Neuroblastoma|Cataract|Nystagmus|Lens Opacities|Retinal Diseases|Low Vision|Infant, Premature|Retinoblastoma
CE_gene_10389	ENSG00000129195	FAM64A
CE_gene_1039	ENSG00000117385	LEPRE1
CE_gene_10390	ENSG00000091622	PITPNM3	|Retinitis Pigmentosa|Retinal Diseases
CE_gene_10391	ENSG00000198920	KIAA0753
CE_gene_10394	ENSG00000141485	SLC13A5	|Seizures|Epilepsy|Metabolic Diseases|Epithelial ovarian cancer|Steatohepatitis
CE_gene_10395	ENSG00000132530	XAF1	|Central neuroblastoma|Neuroblastoma|Malignant tumor of colon|Colorectal Neoplasms|Renal Cell Carcinoma|Adenocarcinoma|Glioblastoma|Colonic Neoplasms|Stomach Neoplasms|Hepatitis B|Cervix carcinoma|Bladder Neoplasm|Disseminated Malignant Neoplasm|Multiple Myeloma|Carcinoma of bladder|Liver and Intrahepatic Biliary Tract Carcinoma
CE_gene_1040	ENSG00000164007	CLDN19	|Diabetes Mellitus, Non-Insulin-Dependent|Kidney Failure, Chronic|Chronic kidney disease stage 5|Renal Insufficiency|Chronic Kidney Diseases
CE_gene_10403	ENSG00000072778	ACADVL	|Autosomal recessive predisposition|Muscle hypotonia|Alzheimer's Disease|Hepatomegaly|Liver diseases|Vomiting|Cardiomyopathies|Muscle Weakness|Steatohepatitis
CE_gene_10405	ENSG00000040633	PHF23	|leukemia|Leukemia, Myelocytic, Acute
CE_gene_10407	ENSG00000175826	CTDNEP1
CE_gene_10408	ENSG00000170291	ELP5	|Obesity|Diabetes|Diabetes Mellitus
CE_gene_10409	ENSG00000181885	CLDN7	|Mammary Neoplasms|Malignant tumor of colon|Amyloidosis|Malignant neoplasm of ovary|Meningioma|Prostatic Neoplasms|Adenoma|Adenocarcinoma|Hepatoblastoma|Adenocarcinoma of colon|Neuropathy|Sporadic Breast Carcinoma|Liver neoplasms|Epithelial ovarian cancer|Cerebrovascular accident|Colonic Neoplasms|Squamous cell carcinoma|Stomach Neoplasms|Cyst|Virus Diseases|Noninfiltrating Intraductal Carcinoma|…
CE_gene_1041	ENSG00000186409	CCDC30
CE_gene_10410	ENSG00000181856	SLC2A4	|Alzheimer's Disease|Obesity|Malignant tumor of colon|Liver Cirrhosis|Diabetes Mellitus, Non-Insulin-Dependent|Malignant neoplasm of ovary|Renal Cell Carcinoma|Diabetes|Hyperglycemia|Hypoglycemia|Hyperactive behavior|Metabolic Diseases|Diabetes Mellitus|Malnutrition|Adenocarcinoma|Cirrhosis|Endometriosis|Neuropathy|Liver neoplasms|Epithelial ovarian cancer|HIV Infections|Hyperinsulinism|Squamous …
CE_gene_10411	ENSG00000132507	EIF5A	|Retinitis Pigmentosa|Malignant tumor of colon|Colorectal Neoplasms|Malignant neoplasm of ovary|Diabetes|Meningioma|Diabetes Mellitus|leukemia|Adenocarcinoma|Glioblastoma|Coronary Arteriosclerosis|Diabetes Mellitus, Insulin-Dependent|Lymphoma|Mammary Neoplasms, Experimental|Malaria|Lung Neoplasms|Adenocarcinoma of lung (disorder)|Animal Mammary Neoplasms|Human immunodeficiency virus (HIV) II infe…
CE_gene_10412	ENSG00000132522	GPS2	|Obesity|Glioblastoma|Obesity, Morbid
CE_gene_10413	ENSG00000215041	NEURL4
CE_gene_10415	ENSG00000182896	TMEM95
CE_gene_10417	ENSG00000169992	NLGN2	|Schizophrenia|Autistic Disorder
CE_gene_1042	ENSG00000127125	PPCS
CE_gene_10420	ENSG00000170175	CHRNB1	|Autosomal recessive predisposition|Muscle hypotonia|muscle degeneration|Skeletal muscle atrophy|Neurogenic Muscular Atrophy|Neurogenic muscle atrophy, especially in the lower limbs|Muscle Weakness|Prenatal onset
CE_gene_10421	ENSG00000161960	EIF4A1	|Alzheimer's Disease|Mammary Neoplasms|leukemia|HIV Infections|Lymphoma|B-Cell Lymphomas
CE_gene_10422	ENSG00000129226	CD68	|Liver Cirrhosis, Experimental|Alzheimer's Disease|Mammary Neoplasms|nervous system disorder|Obesity|Malignant tumor of colon|Amyloidosis|Senile Plaques|Diabetes Mellitus, Non-Insulin-Dependent|Malignant neoplasm of ovary|Renal Cell Carcinoma|Diabetes|Meningioma|Prostatic Neoplasms|Diabetes Mellitus|Degenerative polyarthritis|leukemia|Adenocarcinoma|Rheumatoid Arthritis|Endometriosis|Lip and Oral…
CE_gene_10423	ENSG00000129255	MPDU1	|Autosomal recessive predisposition|Seizures|Epilepsy|Global developmental delay|Muscle hypotonia|Cognitive delay|Mental and motor retardation|Failure to gain weight|Pediatric failure to thrive|Small head|Nystagmus|Cerebellar Ataxia|Strabismus|Impaired cognition|Degenerative brain disorder|Cerebral atrophy|Optic Atrophy|Prenatal onset|Supratentorial atrophy|Mental impairment
CE_gene_10426	ENSG00000129214	SHBG	|Schizophrenia|Alzheimer's Disease|Central neuroblastoma|Obesity|Neuroblastoma|Diabetes Mellitus, Non-Insulin-Dependent|Malignant neoplasm of ovary|Diabetes|Hyperglycemia|Hyperactive behavior|Metabolic Diseases|Overweight|Prostatic Neoplasms|Diabetes Mellitus|Osteoporosis|Adenocarcinoma|Hepatoblastoma|Diabetic Nephropathy|Myocardial Infarction|Rheumatoid Arthritis|Depressive disorder|Metabolic Sy…
CE_gene_10428	ENSG00000141510	TP53	|Autosomal recessive predisposition|Seizures|Intellectual Disability|Epilepsy|Mental Retardation|Schizophrenia|Alzheimer's Disease|Mammary Neoplasms|Central neuroblastoma|Neurodegenerative Disorders|nervous system disorder|Obesity|Neuroblastoma|Amyotrophic Lateral Sclerosis|Malignant tumor of colon|Amyloidosis|Parkinson Disease|Liver Cirrhosis|Colorectal Neoplasms|Diabetes Mellitus, Non-Insulin-D…
CE_gene_10429	ENSG00000183914	DNAH2
CE_gene_10432	ENSG00000170004	CHD3
CE_gene_10434	ENSG00000170043	TRAPPC1	|Crohn Disease
CE_gene_10436	ENSG00000179593	ALOX15B	|Colorectal Neoplasms|Prostatic Neoplasms|Adenoma|Adenocarcinoma|Arteriosclerosis|Atherosclerosis|Hypertensive disease|Asthma|PACHYONYCHIA CONGENITA 3
CE_gene_10437	ENSG00000179148	ALOXE3	|Prostatic Neoplasms
CE_gene_10438	ENSG00000179111	HES7
CE_gene_10439	ENSG00000179094	PER1	|Alzheimer's Disease|Mammary Neoplasms|Autistic Disorder|Obesity|Malignant tumor of colon|Parkinson Disease|Colorectal Neoplasms|Diabetes Mellitus, Non-Insulin-Dependent|Diabetes|Hyperactive behavior|Diabetes Mellitus|leukemia|Depressive disorder|Mental Depression|Major Depressive Disorder|Alcoholic Intoxication, Chronic|Unipolar Depression|Patent ductus arteriosus|Juvenile arthritis|Breast Cance…
CE_gene_10441	ENSG00000179029	TMEM107
CE_gene_10443	ENSG00000178971	CTC1	|Brain Diseases
CE_gene_10445	ENSG00000108961	RANGRF
CE_gene_10446	ENSG00000125434	SLC25A35
CE_gene_10448	ENSG00000166579	NDEL1	|Schizophrenia|Central neuroblastoma|Neuroblastoma|Psychotic Disorders|Nonorganic psychosis|Juvenile arthritis|Arthritis
CE_gene_10449	ENSG00000133026	MYH10	|Leukemia, Myelocytic, Acute|Thrombocytopenia
CE_gene_1045	ENSG00000198815	FOXJ3
CE_gene_10453	ENSG00000184544	DHRS7C	|Congestive heart failure|Heart failure
CE_gene_10457	ENSG00000007237	GAS7	|Obesity|leukemia|Leukemia, Myelocytic, Acute|Persistent embryonic structure|Ulcerative Colitis
CE_gene_10458	ENSG00000006788	MYH13	|Degenerative polyarthritis
CE_gene_10461	ENSG00000125414	MYH2	|Autosomal recessive predisposition|muscle degeneration|Colitis|Cardiomyopathies|Squamous cell carcinoma|Muscle Weakness|Sensorineural Hearing Loss (disorder)|Myopathy|Renal glomerular disease|Cryptorchidism|Paresis|Deglutition Disorders|Thrombocytopenia|Hyperlipoproteinemia Type IIa|Chronic Kidney Diseases
CE_gene_10462	ENSG00000170222	ADPRM
CE_gene_10464	ENSG00000188803	SHISA6	|Myopia
CE_gene_10465	ENSG00000007174	DNAH9	|Myopia
CE_gene_10466	ENSG00000154957	ZNF18
CE_gene_10468	ENSG00000006740	ARHGAP44
CE_gene_10469	ENSG00000006744	ELAC2	|Prostatic Neoplasms|Metastasis from malignant tumor of prostate|Metastatic Prostate Carcinoma
CE_gene_10472	ENSG00000109099	PMP22	|Autosomal recessive predisposition|Global developmental delay|Schizophrenia|Muscle hypotonia|Mammary Neoplasms|nervous system disorder|Malignant tumor of colon|Parkinson Disease|Infantile onset|Hyperactive behavior|Diabetes Mellitus|Impaired cognition|Decreased tendon reflex|Adenocarcinoma of colon|Neuropathy|hearing impairment|Colitis|Peripheral Neuropathy|Hearing Loss, Partial|Deafness|Colonic…
CE_gene_10473	ENSG00000125409	TEKT3	|Charcot-Marie-Tooth Disease
CE_gene_10475	ENSG00000175106	TVP23C
CE_gene_10476	ENSG00000187607	ZNF286A
CE_gene_10477	ENSG00000141040	ZNF287
CE_gene_10478	ENSG00000181350	FAM211A
CE_gene_1048	ENSG00000127124	HIVEP3	|Parkinson Disease|Renal Cell Carcinoma|Stomach Neoplasms|Lupus Erythematosus|Lupus Vulgaris|Autoimmune Diseases|Lupus Erythematosus, Discoid|Pancreatic carcinoma|Pheochromocytoma|Small cell carcinoma of lung
CE_gene_10482	ENSG00000141027	NCOR1	|Mammary Neoplasms|Colorectal Neoplasms|Hyperactive behavior|leukemia|Endometriosis|Leukemia, Myelocytic, Acute|Liver neoplasms|Glioblastoma|Acute leukemia|Fibroid Tumor|Uterine Fibroids|Polycystic Ovary Syndrome|Noninfiltrating Intraductal Carcinoma|Invasive carcinoma of breast|Bladder Neoplasm|Carcinoma, Transitional Cell|Acute lymphocytic leukemia|Leukemogenesis|Carcinoma of bladder|PACHYONYCH…
CE_gene_10484	ENSG00000214941	ZSWIM7
CE_gene_10486	ENSG00000240505	TNFRSF13B	|Autosomal recessive predisposition|Hepatomegaly|Hyperactive behavior|leukemia|Epithelial ovarian cancer|Sepsis|Cerebrovascular accident|Diarrhea|Pneumonia|Liver Dysfunction|Squamous cell carcinoma|Immunologic Deficiency Syndromes|Lymphoma|Splenomegaly|Autoimmune Diseases|Septicemia|Asthma|Multiple Myeloma|Bacterial Infections|Thyroid carcinoma|Renal Insufficiency
CE_gene_10488	ENSG00000154803	FLCN	|Colorectal Neoplasms|Renal Cell Carcinoma|Adenocarcinoma|Liver neoplasms|Trichohepatoenteric Syndrome|Cyst|Pulmonary Emphysema|Lung Neoplasms|Thyroid carcinoma|Malignant neoplasm of kidney|Von Hippel-Lindau Syndrome
CE_gene_10489	ENSG00000141030	COPS3	|Osteosarcoma|Osteosarcoma of bone
CE_gene_1049	ENSG00000010803	SCMH1
CE_gene_10491	ENSG00000108551	RASD1	|Diabetes Mellitus, Non-Insulin-Dependent|Diabetes|Prostatic Neoplasms|Diabetes Mellitus|Mycoses|Multiple Myeloma|Mammary Tumorigenesis
CE_gene_10492	ENSG00000133027	PEMT	|Schizophrenia|Obesity|Diabetes|Diabetes Mellitus|Liver diseases|Liver neoplasms|Steatohepatitis|Bladder Neoplasm|Non-alcoholic Fatty Liver Disease|Carcinoma of bladder|Liver and Intrahepatic Biliary Tract Carcinoma
CE_gene_10493	ENSG00000175662	TOM1L2	|Presenile dementia|Dementia
CE_gene_10498	ENSG00000091536	MYO15A	|Autosomal recessive predisposition|Congenital deafness|Sensorineural Hearing Loss (disorder)|Charcot-Marie-Tooth Disease
CE_gene_105	ENSG00000143153	ATP1B1	|Renal Cell Carcinoma|Leukemia, Myelocytic, Acute|Hypertensive disease|Malignant neoplasm of kidney|Von Hippel-Lindau Syndrome|Substance-Related Disorders
CE_gene_1050	ENSG00000171790	SLFNL1
CE_gene_10501	ENSG00000177731	FLII	|Intellectual Disability|Mental Retardation|Global developmental delay|Muscle hypotonia|Cognitive delay|Mental and motor retardation|Dull intelligence|Low intelligence|Poor school performance|Mental deficiency|Obesity|Strabismus|leukemia|Decreased tendon reflex|Hypercholesterolemia|Non-Neoplastic Disorder|MYELODYSPLASTIC SYNDROME|Electroencephalogram abnormal|Short stature|Speech impairment|Delay…
CE_gene_10502	ENSG00000177427	MIEF2
CE_gene_10503	ENSG00000177302	TOP3A	|Hyperactive behavior|Astrocytoma|Leukemia, Myelocytic, Acute|Secondary malignant neoplasm of bone|Bladder Neoplasm|Carcinoma of bladder|Premature aging syndrome
CE_gene_10504	ENSG00000176974	SHMT1	|Schizophrenia|Mammary Neoplasms|nervous system disorder|Malignant tumor of colon|Parkinson Disease|Malignant neoplasm of ovary|Adenoma|Leukemia, Myelocytic, Acute|Epithelial ovarian cancer|Lymphoma, Non-Hodgkin|Cerebrovascular accident|Lymphoma|Hypertensive disease|Alopecia|Cardiovascular Diseases|Leukemia, Lymphocytic, Acute, L1|Adenocarcinoma of lung (disorder)|Acute lymphocytic leukemia|Adeno…
CE_gene_10508	ENSG00000154025	SLC5A10
CE_gene_1051	ENSG00000171793	CTPS1	|Autosomal recessive predisposition|Acute leukemia|Immunologic Deficiency Syndromes
CE_gene_10510	ENSG00000108641	B9D1	|Autosomal recessive predisposition|Intellectual Disability|Liver Cirrhosis, Experimental|Mental Retardation|Global developmental delay|Muscle hypotonia|Cognitive delay|Mental and motor retardation|Dull intelligence|Low intelligence|Poor school performance|Mental deficiency|Cataract|Small head|Nystagmus|Lens Opacities|Cerebellar Ataxia|Optic Atrophy|Gait abnormality|Feeding difficulties in infanc…
CE_gene_10512	ENSG00000166482	MFAP4	|Liver Cirrhosis, Experimental|Chronic Obstructive Airway Disease|Cardiovascular Diseases
CE_gene_10514	ENSG00000142494	SLC47A1	|Diabetes Mellitus, Non-Insulin-Dependent|Kidney Diseases|Diabetes|Diabetes Mellitus
CE_gene_10515	ENSG00000072210	ALDH3A2	|Autosomal recessive predisposition|Seizures|Intellectual Disability|Epilepsy|Mental Retardation|Dull intelligence|Low intelligence|Poor school performance|Mental deficiency|Retinitis Pigmentosa|Muscle Spasticity|Dysarthria|Age related macular degeneration|Retinal Diseases|Short stature|Diabetes Mellitus, Insulin-Dependent|Hepatitis B|Myopia|Spastic Paraplegia
CE_gene_10516	ENSG00000180638	SLC47A2
CE_gene_10519	ENSG00000128487	SPECC1	|Alzheimer's Disease
CE_gene_1052	ENSG00000117016	RIMS3	|Schizophrenia|Autistic Disorder
CE_gene_10521	ENSG00000124422	USP22	|Malignant tumor of colon|leukemia|Adenoma|Patent ductus arteriosus|cervical cancer|Cervix carcinoma|Malignant tumor of cervix|Bladder Neoplasm|Adenocarcinoma of lung (disorder)|Secondary malignant neoplasm of lymph node|Carcinoma of bladder
CE_gene_10530	ENSG00000109083	IFT20
CE_gene_10531	ENSG00000109079	TNFAIP1	|Alzheimer's Disease|Diabetic Nephropathy|Hepatitis B|Pancreatic carcinoma
CE_gene_10537	ENSG00000007216	SLC13A2	|Epithelial ovarian cancer
CE_gene_10538	ENSG00000109101	FOXN1	|Autosomal recessive predisposition|Adenocarcinoma of colon|Autism Spectrum Disorders|Squamous cell carcinoma|Immunologic Deficiency Syndromes|Alopecia|Severe Combined Immunodeficiency|Congenital Abnormality
CE_gene_1054	ENSG00000187801	ZFP69B	|Mammary Neoplasms|Adenoma|Leukemia, T-Cell|Thyroid carcinoma
CE_gene_10543	ENSG00000109111	SUPT6H
CE_gene_10545	ENSG00000109113	RAB34
CE_gene_10547	ENSG00000160606	TLCD1
CE_gene_1055	ENSG00000084070	SMAP2
CE_gene_10550	ENSG00000173065	FAM222B
CE_gene_10554	ENSG00000196535	MYO18A	|Pneumonia
CE_gene_10555	ENSG00000108256	NUFIP2	|Intellectual Disability|Epilepsy|Mental Retardation|Schizophrenia|Autistic Disorder|Hyperactive behavior|Impaired cognition|Autism Spectrum Disorders|Tremor|Trichohepatoenteric Syndrome|Abnormal behavior|Asthma|Human immunodeficiency virus (HIV) II infection category B1|Mental disorders|Memory impairment
CE_gene_10559	ENSG00000108262	GIT1	|Malignant tumor of colon|Hyperactive behavior|Congestive heart failure|Secondary malignant neoplasm of lymph node
CE_gene_10560	ENSG00000198720	ANKRD13B
CE_gene_10563	ENSG00000176927	EFCAB5
CE_gene_10565	ENSG00000108576	SLC6A4	|Intellectual Disability|Schizophrenia|Alzheimer's Disease|Central neuroblastoma|Autistic Disorder|Neurodegenerative Disorders|nervous system disorder|Obesity|Neuroblastoma|Parkinson Disease|Diabetes Mellitus, Non-Insulin-Dependent|Diabetes|Bipolar Disorder|Hyperactive behavior|Mood Disorders|Overweight|Diabetes Mellitus|Impaired cognition|Psychotic Disorders|Myocardial Infarction|Endometriosis|L…
CE_gene_10567	ENSG00000182271	TMIGD1
CE_gene_10568	ENSG00000108582	CPD	|Central neuroblastoma|Neuroblastoma|Lupus Erythematosus|Bacterial Infections
CE_gene_10569	ENSG00000108587	GOSR1	|Seizures|Neurodegenerative Disorders|Hepatitis B|Encephalomyelitis|Myopia|B-Cell Lymphomas
CE_gene_10571	ENSG00000185862	EVI2B
CE_gene_10572	ENSG00000126860	EVI2A	|Multiple Sclerosis
CE_gene_10578	ENSG00000172171	TEFM
CE_gene_10580	ENSG00000181481	RNF135	|Glioblastoma
CE_gene_10581	ENSG00000126858	RHOT1	|Central neuroblastoma|Neuroblastoma|Amyotrophic Lateral Sclerosis|Parkinson Disease|PARKINSON DISEASE, LATE-ONSET|Persistent embryonic structure
CE_gene_10582	ENSG00000141314	RHBDL3
CE_gene_10584	ENSG00000010244	ZNF207	|Brain Neoplasms
CE_gene_10585	ENSG00000108671	PSMD11	|Parkinson Disease|Pancreatic carcinoma
CE_gene_10587	ENSG00000006042	TMEM98	|Strabismus
CE_gene_1059	ENSG00000131238	PPT1	|Autosomal recessive predisposition|Seizures|Intellectual Disability|Epilepsy|Mental Retardation|Global developmental delay|Schizophrenia|Muscle hypotonia|Cognitive delay|Mental and motor retardation|Dull intelligence|Low intelligence|Poor school performance|Mental deficiency|Alzheimer's Disease|Central neuroblastoma|Neurodegenerative Disorders|Muscle Spasticity|Neuroblastoma|Malignant neoplasm o…
CE_gene_10593	ENSG00000132141	CCT6B
CE_gene_10594	ENSG00000005156	LIG3	|Central neuroblastoma|Neuroblastoma|Cerebellar Ataxia|leukemia|Ataxia|Bladder Neoplasm|Leukemia, Lymphocytic, Acute, L1|Adenoma of large intestine|Pancreatic carcinoma|Carcinoma of bladder
CE_gene_10595	ENSG00000185379	RAD51D	|Malignant neoplasm of ovary|ovarian neoplasm|Epithelial ovarian cancer|Breast Cancer, Familial
CE_gene_10598	ENSG00000141161	UNC45B	|Cataract|Cardiomyopathies|Myopathy|Craniofacial Abnormalities
CE_gene_10599	ENSG00000166750	SLFN5	|Renal Cell Carcinoma
CE_gene_106	ENSG00000143156	NME7	|Malignant tumor of colon|Substance-Related Disorders
CE_gene_1060	ENSG00000131236	CAP1	|Malignant tumor of colon|Hyperactive behavior|Osteoporosis|Plaque, Amyloid|Liver neoplasms|Epithelial ovarian cancer|HIV Infections|Cholera|Squamous cell carcinoma|Hepatitis B|Infant, Premature|Chronic Obstructive Airway Disease|Huntington Disease|Invasive carcinoma of breast|Asthma|Human immunodeficiency virus (HIV) II infection category B1|Hepatitis C|Tuberculosis|Motor neuron atrophy|Metastas…
CE_gene_1061	ENSG00000168389	MFSD2A	|Intellectual Disability|Adenocarcinoma|Adenomatous Polyposis Coli|Lung Neoplasms|Adenocarcinoma of lung (disorder)
CE_gene_10619	ENSG00000108424	KPNB1	|HIV Infections
CE_gene_1062	ENSG00000116990	MYCL	|Alzheimer's Disease|Central neuroblastoma|Obesity|Neuroblastoma|Prostatic Neoplasms|Adenoma|Adenocarcinoma|Lip and Oral Cavity Carcinoma|Malignant neoplasm of mouth|Lymphoma, Non-Hodgkin|Squamous cell carcinoma|Lymphoma|Sarcoma|Bladder Neoplasm|B-Cell Lymphomas|Medulloblastoma|Pheochromocytoma|Small cell carcinoma of lung|Retinoblastoma|Carcinoma of bladder|Malignant neoplasm of kidney
CE_gene_10621	ENSG00000006025	OSBPL7
CE_gene_10622	ENSG00000159111	MRPL10
CE_gene_10624	ENSG00000141295	SCRN2
CE_gene_10627	ENSG00000082641	NFE2L1	|Congestive heart failure|Heart failure
CE_gene_10628	ENSG00000108468	CBX1	|Mammary Neoplasms|Malignant tumor of colon|Prostatic Neoplasms|Non-Neoplastic Disorder|Disseminated Malignant Neoplasm|Retinoblastoma|Thyroid carcinoma|Thyroid Neoplasm
CE_gene_10629	ENSG00000002919	SNX11
CE_gene_1063	ENSG00000043514	TRIT1	|Malignant neoplasm of ovary|Glioblastoma|Squamous cell carcinoma|Lung Neoplasms|Adenocarcinoma of lung (disorder)|Secondary malignant neoplasm of lymph node
CE_gene_10630	ENSG00000141293	SKAP1	|Malignant neoplasm of ovary|ovarian neoplasm
CE_gene_10631	ENSG00000120094	HOXB1	|Autosomal recessive predisposition|Mammary Neoplasms|Autistic Disorder|Strabismus|Autism Spectrum Disorders|Leukemia, Myelocytic, Acute|Craniofacial Abnormalities
CE_gene_10633	ENSG00000108511	HOXB6	|leukemia|Leukemia, Myelocytic, Acute|Penile hypospadias|Rhabdomyosarcoma|Pancreatic carcinoma
CE_gene_10637	ENSG00000159217	IGF2BP1	|Mammary Neoplasms|Central neuroblastoma|Neuroblastoma|Malignant tumor of colon|Malignant neoplasm of ovary|Renal Cell Carcinoma|Meningioma|leukemia|Brain Neoplasms|Epithelial ovarian cancer|Hepatocarcinogenesis|Colonic Neoplasms|Sarcoma|Lung Neoplasms|Acute lymphocytic leukemia|Osteosarcoma|Osteosarcoma of bone|Rhabdomyosarcoma|Liver and Intrahepatic Biliary Tract Carcinoma
CE_gene_10638	ENSG00000167080	B4GALNT2	|leukemia|Muscular Dystrophy|Hereditary hemochromatosis
CE_gene_1064	ENSG00000084072	PPIE
CE_gene_10640	ENSG00000108798	ABI3	|Thyroid Neoplasm
CE_gene_10641	ENSG00000173868	PHOSPHO1	|Diabetes Mellitus, Non-Insulin-Dependent
CE_gene_10642	ENSG00000198740	ZNF652	|Mammary Neoplasms|Hypertensive disease
CE_gene_10643	ENSG00000167085	PHB	|Schizophrenia|Mammary Neoplasms|Obesity|Malignant neoplasm of ovary|Diabetes|Prostatic Neoplasms|Diabetes Mellitus|Adenocarcinoma|Endometriosis|ovarian neoplasm|Sporadic Breast Carcinoma|Colitis|Liver neoplasms|Epithelial ovarian cancer|Stomach Neoplasms|Mammary Neoplasms, Experimental|Gallbladder Carcinoma|Breast Cancer, Familial|Animal Mammary Neoplasms|Pancreatic carcinoma|Thyroid carcinoma|M…
CE_gene_10644	ENSG00000064300	NGFR	|Seizures|Schizophrenia|Alzheimer's Disease|Central neuroblastoma|Neurodegenerative Disorders|Neuroblastoma|Amyotrophic Lateral Sclerosis|Amyloidosis|Liver Cirrhosis|Diabetes|Prostatic Neoplasms|Diabetes Mellitus|leukemia|Cirrhosis|Neuropathy|Autism Spectrum Disorders|Depressive disorder|Astrocytoma|Liver diseases|Mental Depression|Major Depressive Disorder|Nerve Degeneration|Non-Neoplastic Disor…
CE_gene_10645	ENSG00000121067	SPOP	|Renal Cell Carcinoma|Prostatic Neoplasms|Adenocarcinoma|Hepatoblastoma|Endometrial Carcinoma|Uterine Corpus Cancer|Congenital chromosomal disease|Malignant neoplasm of endometrium|Secondary malignant neoplasm of lymph node|Malignant neoplasm of kidney|Liver and Intrahepatic Biliary Tract Carcinoma
CE_gene_10647	ENSG00000121104	FAM117A
CE_gene_10648	ENSG00000136504	KAT7	|Mammary Neoplasms|Kidney Failure, Acute
CE_gene_10649	ENSG00000108813	DLX4	|Mammary Neoplasms|Amyloidosis|Malignant neoplasm of ovary|Bipolar Disorder|leukemia|ovarian neoplasm|Leukemia, Myelocytic, Acute|MYELODYSPLASTIC SYNDROME|Squamous cell carcinoma|Anxiety|Anxiety Disorders|Secondary malignant neoplasm of lymph node
CE_gene_10651	ENSG00000005884	ITGA3	|Autosomal recessive predisposition|Malignant tumor of colon|Small head|Adenocarcinoma|Phenotypic variability|Highly variable phenotype and severity|Highly variable phenotype, even within families|Highly variable clinical phenotype|Glioblastoma|Sepsis|Malignant Glioma|Squamous cell carcinoma|Nephrotic Syndrome|Kidney Failure|Septicemia|Orbital separation excessive|Proteinuria|Renal Insufficiency|…
CE_gene_10652	ENSG00000005882	PDK2	|Obesity|Diabetes Mellitus, Non-Insulin-Dependent|Cardiomyopathies
CE_gene_10653	ENSG00000108823	SGCA	|Autosomal recessive predisposition|Alzheimer's Disease|Progressive disorder|Cardiomyopathies|Muscle Weakness|Myopathy|Muscular Dystrophy|Huntington Disease|Cardiomyopathy, Dilated|Paresis|Persistent embryonic structure
CE_gene_10657	ENSG00000154920	EME1	|Malignant tumor of colon
CE_gene_10659	ENSG00000167107	ACSF2
CE_gene_10660	ENSG00000136444	RSAD1
CE_gene_10661	ENSG00000136449	MYCBPAP	|Invasive carcinoma of breast|Squamous cell carcinoma of the head and neck
CE_gene_10662	ENSG00000006282	SPATA20
CE_gene_10663	ENSG00000006283	CACNA1G	|Intellectual Disability|Autistic Disorder|Cerebellar Ataxia|Adenoma|Autism Spectrum Disorders|Leukemia, Myelocytic, Acute
CE_gene_10664	ENSG00000108846	ABCC3	|Mammary Neoplasms|Central neuroblastoma|Neuroblastoma|Malignant tumor of colon|Liver Cirrhosis|Colorectal Neoplasms|Renal Cell Carcinoma|leukemia|Adenoma|Rheumatoid Arthritis|Cirrhosis|Brain Neoplasms|Astrocytoma|Liver diseases|ovarian neoplasm|Leukemia, Myelocytic, Acute|Liver neoplasms|Glioblastoma|Malignant Glioma|Acute leukemia|Lymphoma|Sarcoma|Primary biliary cirrhosis|Lung Neoplasms|Juveni…
CE_gene_10666	ENSG00000108848	LUC7L3	|Amyloidosis|Congestive heart failure|Heart failure|Rhabdomyosarcoma|Congenital chromosomal disease
CE_gene_10668	ENSG00000008294	SPAG9	|Alzheimer's Disease|Mammary Neoplasms|Malignant tumor of colon|Renal Cell Carcinoma|leukemia|Astrocytoma|Squamous cell carcinoma|Lymphoma|cervical cancer|Cervix carcinoma|Malignant tumor of cervix|Bladder Neoplasm|Leukemia, Lymphocytic, Acute, L1|Systemic Scleroderma|Acute lymphocytic leukemia|Thyroid carcinoma|Carcinoma of bladder|Thyroid Neoplasm|Malignant neoplasm of kidney
CE_gene_10669	ENSG00000243678	NME1-NME2
CE_gene_10670	ENSG00000011258	MBTD1	|Congenital chromosomal disease
CE_gene_10672	ENSG00000154975	CA10	|Metabolic Syndrome X|Sporadic Breast Carcinoma
CE_gene_10674	ENSG00000166260	COX11
CE_gene_10675	ENSG00000166263	STXBP4
CE_gene_10676	ENSG00000108924	HLF	|Parkinson Disease|Hyperactive behavior|leukemia|Hepatoblastoma|Major Depressive Disorder|Unipolar Depression|Pulmonary Fibrosis|Liver neoplasms|Kidney Failure|MIXED LINEAGE LEUKEMIA|Leukemia, Lymphocytic, Acute, L1|Acute lymphocytic leukemia|Leukemogenesis|Precursor Cell Lymphoblastic Leukemia Lymphoma|Renal Insufficiency|Liver and Intrahepatic Biliary Tract Carcinoma
CE_gene_10678	ENSG00000166292	TMEM100	|Pain|Persistent embryonic structure
CE_gene_10679	ENSG00000141179	PCTP
CE_gene_1068	ENSG00000090621	PABPC4	|Alzheimer's Disease|Central neuroblastoma|Neurodegenerative Disorders|Neuroblastoma|Amyloidosis|Senile Plaques|Colorectal Neoplasms|Mycoses|cervical cancer|Cervix carcinoma|Malignant tumor of cervix
CE_gene_10682	ENSG00000153933	DGKE	|Autosomal recessive predisposition|Seizures|Liver Cirrhosis|Cirrhosis|Progressive disorder|Nephrotic Syndrome|Kidney Failure|Infant, Premature|Huntington Disease|Proteinuria|Kidney Failure, Acute
CE_gene_10683	ENSG00000121060	TRIM25	|Mammary Neoplasms|leukemia|Virus Diseases
CE_gene_10685	ENSG00000121064	SCPEP1	|Schizophrenia|Leukemia, Myelocytic, Acute|Hypertensive disease|Multiple Myeloma|Osteosarcoma|Osteosarcoma of bone|Liver and Intrahepatic Biliary Tract Carcinoma
CE_gene_10686	ENSG00000121057	AKAP1	|Autistic Disorder|Obesity
CE_gene_10687	ENSG00000153944	MSI2	|leukemia|Adenocarcinoma|Leukemia, Myelocytic, Acute|MYELODYSPLASTIC SYNDROME|Acute lymphocytic leukemia|Leukemogenesis|Precursor Cell Lymphoblastic Leukemia Lymphoma
CE_gene_10689	ENSG00000136450	SRSF1	|Schizophrenia|Mammary Neoplasms|Central neuroblastoma|Neuroblastoma|Colorectal Neoplasms|leukemia|Arteriosclerosis|Non-Neoplastic Disorder|Atherosclerosis|HIV Infections|Acute leukemia|Squamous cell carcinoma|Coronary Artery Disease|Sarcoma|Virus Diseases|Lung Neoplasms|Leukemia, Lymphocytic, Acute, L1|Adenocarcinoma of lung (disorder)|Osteosarcoma|Leukemogenesis|Osteosarcoma of bone|Coronary he…
CE_gene_10691	ENSG00000167419	LPO
CE_gene_10693	ENSG00000005379	BZRAP1
CE_gene_10694	ENSG00000213246	SUPT4H1	|Huntington Disease
CE_gene_10697	ENSG00000108387	2018-09-04	|Parkinson Disease|Astrocytoma|Liver diseases|Glioblastoma|Squamous cell carcinoma|Leukemia, Lymphocytic, Acute, L1|Acute lymphocytic leukemia|Hepatitis|Precursor Cell Lymphoblastic Leukemia Lymphoma|Squamous cell carcinoma of the head and neck
CE_gene_10698	ENSG00000121101	TEX14
CE_gene_10699	ENSG00000108384	RAD51C	|Autosomal recessive predisposition|Intellectual Disability|Mental Retardation|Global developmental delay|Cognitive delay|Mental and motor retardation|Dull intelligence|Low intelligence|Poor school performance|Mental deficiency|Mammary Neoplasms|Small head|Colorectal Neoplasms|Malignant neoplasm of ovary|ovarian neoplasm|Sporadic Breast Carcinoma|Epithelial ovarian cancer|Short stature|Curvature …
CE_gene_107	ENSG00000117475	BLZF1	|Neurodegenerative Disorders|Amyotrophic Lateral Sclerosis|Parkinson Disease|Diabetes Mellitus, Non-Insulin-Dependent|Malignant neoplasm of ovary|Diabetes|Diabetes Mellitus|leukemia|Rheumatoid Arthritis|Neuropathy|Liver diseases|Metabolic Syndrome X|Leukemia, Myelocytic, Acute|Liver neoplasms|HIV Infections|Patent ductus arteriosus|Steatohepatitis|Virus Diseases|Huntington Disease|Bladder Neoplas…
CE_gene_1070	ENSG00000127603	MACF1	|Global developmental delay|Diabetes Mellitus, Non-Insulin-Dependent|Renal Cell Carcinoma
CE_gene_10701	ENSG00000182628	SKA2	|Mammary Neoplasms|Small cell carcinoma of lung
CE_gene_10702	ENSG00000068489	PRR11	|Secondary malignant neoplasm of lymph node
CE_gene_10703	ENSG00000167447	SMG8
CE_gene_10704	ENSG00000153982	GDPD1
CE_gene_10705	ENSG00000175155	YPEL2
CE_gene_10706	ENSG00000108406	DHX40	|Alzheimer's Disease|Amyloidosis|Diabetes Mellitus, Non-Insulin-Dependent|Diabetes|Diabetes Mellitus|Rheumatoid Arthritis|Arteriosclerosis|Cerebrovascular accident|Atherosclerosis|Autoimmune Diseases|Cardiovascular Diseases|Multiple Myeloma|Multiple Sclerosis|Periodontal Diseases|Gingival Diseases|Peripheral Arterial Diseases
CE_gene_10707	ENSG00000141367	CLTC	|nervous system disorder|Renal Cell Carcinoma|Liver diseases|Glioblastoma|Pain|Hepatitis B|Lymphoma|Steatohepatitis|Diffuse Large B-Cell Lymphoma|Rhabdomyosarcoma|B-Cell Lymphomas|Pancreatic carcinoma
CE_gene_10709	ENSG00000108423	TUBD1
CE_gene_1071	ENSG00000174574	AKIRIN1
CE_gene_10711	ENSG00000189050	RNFT1
CE_gene_10715	ENSG00000121075	TBX4	|Schizophrenia|Small head|Psychotic Disorders|Short stature|Speech impairment|Delayed speech and language development|Language Delay|Patent ductus arteriosus|Speech Delay|Nonorganic psychosis|Cleft Palate|Mandibular hypoplasia|Hypoplastic mandible condyle|Micrognathism|Uranostaphyloschisis|Congenital clubfoot|Frontal bossing
CE_gene_10717	ENSG00000170836	PPM1D	|Mammary Neoplasms|Central neuroblastoma|Neuroblastoma|Malignant neoplasm of ovary|Renal Cell Carcinoma|Hyperactive behavior|Astrocytoma|ovarian neoplasm|MYELODYSPLASTIC SYNDROME|Epithelial ovarian cancer|Sepsis|Malignant Glioma|Colonic Neoplasms|Immunologic Deficiency Syndromes|cervical cancer|Cervix carcinoma|Malignant tumor of cervix|Septicemia|Invasive carcinoma of breast|Bladder Neoplasm|Bre…
CE_gene_1072	ENSG00000158315	RHBDL2	|Tuberculosis
CE_gene_10720	ENSG00000170832	USP32
CE_gene_10721	ENSG00000167434	CA4	|Intellectual Disability|Mental Retardation|Dull intelligence|Low intelligence|Poor school performance|Mental deficiency|Retinitis Pigmentosa|Obesity|Cataract|Nystagmus|Renal Cell Carcinoma|Lens Opacities|Retinal Diseases|Hyperinsulinism|Optic Atrophy|Behcet Syndrome|Anteverted nostril|Sensorineural Hearing Loss (disorder)|Nasal bridge wide|Broad flat nasal bridge|Hypogonadism|Blindness, Legal|Bl…
CE_gene_1073	ENSG00000131233	GJA9
CE_gene_10743	ENSG00000125691	RPL23	|Leukemia, Myelocytic, Acute|MYELODYSPLASTIC SYNDROME|Autoimmune Diseases
CE_gene_10744	ENSG00000002834	LASP1	|Schizophrenia|Autistic Disorder|Malignant neoplasm of ovary|Renal Cell Carcinoma|Lip and Oral Cavity Carcinoma|Malignant neoplasm of mouth|Hepatitis B|Bladder Neoplasm|Gallbladder Carcinoma|Carcinoma, Transitional Cell|Pancreatic carcinoma|Medulloblastoma|Secondary malignant neoplasm of lymph node|Carcinoma of bladder|Malignant neoplasm of gallbladder
CE_gene_10746	ENSG00000161381	PLXDC1	|Malignant tumor of colon|Glioblastoma|solid tumor
CE_gene_10747	ENSG00000067191	CACNB1	|Mammary Neoplasms|Malignant neoplasm of ovary|Noninfiltrating Intraductal Carcinoma
CE_gene_10750	ENSG00000108306	FBXL20
CE_gene_10752	ENSG00000131771	PPP1R1B	|Schizophrenia|Alzheimer's Disease|Mammary Neoplasms|Amyloidosis|Bipolar Disorder|Mood Disorders|Adenocarcinoma|Psychotic Disorders|Parkinsonian Disorders|Depressive disorder|Mental Depression|Major Depressive Disorder|Alcoholic Intoxication, Chronic|Unipolar Depression|Cerebrovascular accident|Squamous cell carcinoma|Drug abuse|Nonorganic psychosis|Huntington Disease|Small cell carcinoma of lung…
CE_gene_10753	ENSG00000131748	STARD3	|Mammary Neoplasms|Prostatic Neoplasms|Noninfiltrating Intraductal Carcinoma
CE_gene_10756	ENSG00000161395	PGAP3	|Intellectual Disability|Diabetes Mellitus, Non-Insulin-Dependent|Hyperactive behavior
CE_gene_10759	ENSG00000141738	GRB7	|Mammary Neoplasms|Malignant neoplasm of ovary|Renal Cell Carcinoma|Prostatic Neoplasms|Adenocarcinoma|Lung Neoplasms|Noninfiltrating Intraductal Carcinoma|Hereditary hemochromatosis|solid tumor|Pancreatic carcinoma|Secondary malignant neoplasm of lymph node
CE_gene_10760	ENSG00000161405	IKZF3	|leukemia|Rheumatoid Arthritis|Diabetes Mellitus, Insulin-Dependent|Primary biliary cirrhosis|Autoimmune Diseases|Asthma|Multiple Myeloma|Leukemia, Lymphocytic, Acute, L1|Pancreatic carcinoma|Precursor Cell Lymphoblastic Leukemia Lymphoma|Persistent embryonic structure|Rectal Carcinoma
CE_gene_10761	ENSG00000186075	ZPBP2	|Autoimmune Diseases|Asthma
CE_gene_10762	ENSG00000172057	ORMDL3	|Rheumatoid Arthritis|Arteriosclerosis|Atherosclerosis|Autoimmune Diseases|Asthma|Crohn Disease|Persistent embryonic structure|Ulcerative Colitis|Ankylosing spondylitis
CE_gene_10765	ENSG00000108342	CSF3	|Liver Cirrhosis, Experimental|Alzheimer's Disease|Mammary Neoplasms|Central neuroblastoma|nervous system disorder|Obesity|Neuroblastoma|Amyotrophic Lateral Sclerosis|Malignant tumor of colon|Liver Cirrhosis|Kidney Diseases|Malignant neoplasm of ovary|Diabetes|Meningioma|Hyperactive behavior|Osteopenia|Diabetes Mellitus|Osteoporosis|leukemia|Myocardial Infarction|Depressive disorder|Astrocytoma|L…
CE_gene_10766	ENSG00000008838	MED24	|Asthma
CE_gene_10767	ENSG00000126351	THRA	|Intellectual Disability|Mental Retardation|Muscle hypotonia|Alzheimer's Disease|Mammary Neoplasms|Obesity|Malignant neoplasm of ovary|Degenerative polyarthritis|Endometriosis|Sporadic Breast Carcinoma|Delayed bone age|Leukemia, Myelocytic, Acute|Liver neoplasms|Coronary Arteriosclerosis|Hepatitis B|Coronary Artery Disease|Hypertensive disease|Icterus|Thickened facial skin with coarse facial feat…
CE_gene_10768	ENSG00000188895	MSL1
CE_gene_10770	ENSG00000108352	RAPGEFL1
CE_gene_10771	ENSG00000171475	WIPF2
CE_gene_10772	ENSG00000131759	RARA	|Schizophrenia|Mammary Neoplasms|Central neuroblastoma|Neuroblastoma|Amyloidosis|Malignant neoplasm of ovary|Bipolar Disorder|Mood Disorders|leukemia|Adenocarcinoma|Rheumatoid Arthritis|Depressive disorder|ovarian neoplasm|Mental Depression|Non-Neoplastic Disorder|Leukemia, Myelocytic, Acute|Colitis|MYELODYSPLASTIC SYNDROME|Hepatocarcinogenesis|Pain|Acute leukemia|Squamous cell carcinoma|Immunolo…
CE_gene_10777	ENSG00000073584	SMARCE1	|Seizures|Intellectual Disability|Epilepsy|Mental Retardation|Global developmental delay|Muscle hypotonia|Cognitive delay|Mental and motor retardation|Dull intelligence|Low intelligence|Poor school performance|Mental deficiency|Mammary Neoplasms|Small head|Nystagmus|Malignant neoplasm of ovary|Meningioma|Strabismus|ovarian neoplasm|hearing impairment|Hearing Loss, Partial|Short stature|Deafness|C…
CE_gene_1078	ENSG00000204084	INPP5B
CE_gene_10784	ENSG00000204889	KRT40
CE_gene_10791	ENSG00000173801	JUP	|Autosomal recessive predisposition|Mammary Neoplasms|Prostatic Neoplasms|Liver diseases|Arteriosclerosis|Cardiomyopathies|Atherosclerosis|Coronary Artery Disease|Alopecia|Congestive heart failure|Cardiomyopathy, Dilated|Heart failure|Cleft Lip|Thyroid Neoplasm
CE_gene_10792	ENSG00000141696	LEPREL4
CE_gene_10797	ENSG00000131473	ACLY	|Obesity|Diabetes Mellitus, Non-Insulin-Dependent|Prostatic Neoplasms|Hyperinsulinism|Well Differentiated Oligodendroglioma|oligodendroglioma|Adenocarcinoma of lung (disorder)|Heart failure|Non-alcoholic Fatty Liver Disease|Thyroid carcinoma
CE_gene_10799	ENSG00000168259	DNAJC7	|HIV Infections
CE_gene_108	ENSG00000117477	CCDC181
CE_gene_1080	ENSG00000185090	MANEAL
CE_gene_10800	ENSG00000168256	NKIRAS2	|Glioblastoma
CE_gene_10802	ENSG00000108774	RAB5C	|Malignant neoplasm of ovary
CE_gene_10803	ENSG00000089558	KCNH4	|Mammary Neoplasms|Central neuroblastoma|Neurodegenerative Disorders|Neuroblastoma|Amyloidosis|Adenocarcinoma|Arteriosclerosis|Glioblastoma|Atherosclerosis|synovial sarcoma|Huntington Disease|breast adenocarcinoma|Spinal Muscular Atrophy
CE_gene_10804	ENSG00000167925	GHDC
CE_gene_10806	ENSG00000126561	STAT5A	|Mammary Neoplasms|Central neuroblastoma|Obesity|Neuroblastoma|Amyotrophic Lateral Sclerosis|Malignant tumor of colon|Diabetes Mellitus, Non-Insulin-Dependent|Diabetes|Hyperactive behavior|Prostatic Neoplasms|Diabetes Mellitus|leukemia|Malnutrition|Adenocarcinoma|Diabetic Nephropathy|Rheumatoid Arthritis|Brain Neoplasms|ovarian neoplasm|Leukemia, Myelocytic, Acute|Colitis|Liver neoplasms|Epitheli…
CE_gene_10807	ENSG00000168610	STAT3	|Seizures|Alzheimer's Disease|Mammary Neoplasms|Central neuroblastoma|Neurodegenerative Disorders|Obesity|Neuroblastoma|Malignant tumor of colon|Amyloidosis|Liver Cirrhosis|Colorectal Neoplasms|Diabetes Mellitus, Non-Insulin-Dependent|Kidney Diseases|Malignant neoplasm of ovary|Renal Cell Carcinoma|Diabetes|Meningioma|Infantile onset|Hyperactive behavior|Osteopenia|Metabolic Diseases|Prostatic Ne…
CE_gene_10809	ENSG00000033627	ATP6V0A1	|Mycoses|Sepsis|Hypertensive disease|Encephalitis
CE_gene_10812	ENSG00000131470	PSMC3IP	|Autosomal recessive predisposition|Malignant neoplasm of ovary|Osteopenia|Prostatic Neoplasms|ovarian neoplasm|Delayed bone age|Generalized osteopenia|Cyst
CE_gene_10815	ENSG00000068137	PLEKHH3
CE_gene_10817	ENSG00000108799	EZH1	|Astrocytoma
CE_gene_1082	ENSG00000169218	RSPO1	|Osteoporosis|Epithelial ovarian cancer
CE_gene_10821	ENSG00000126581	BECN1	|Schizophrenia|Alzheimer's Disease|Mammary Neoplasms|Neurodegenerative Disorders|Malignant tumor of colon|Amyloidosis|Colorectal Neoplasms|Diabetes Mellitus, Non-Insulin-Dependent|Malignant neoplasm of ovary|Hyperglycemia|leukemia|Adenoma|Hepatoblastoma|Myocardial Infarction|Rheumatoid Arthritis|Endometriosis|Lip and Oral Cavity Carcinoma|Depressive disorder|Malignant neoplasm of mouth|ovarian ne…
CE_gene_10822	ENSG00000131467	PSME3	|Lip and Oral Cavity Carcinoma|Malignant neoplasm of mouth|Hepatocarcinogenesis|Sepsis|HIV Infections|Steatohepatitis|Lupus Erythematosus|Abnormal behavior|Lupus Vulgaris|Septicemia|Huntington Disease|Lupus Erythematosus, Discoid|Hepatitis C|Endometrial Carcinoma|Uterine Corpus Cancer|Malignant neoplasm of endometrium
CE_gene_10823	ENSG00000131480	AOC2	|Alzheimer's Disease|Amyloidosis|Diabetes Mellitus, Non-Insulin-Dependent|Diabetes|Metabolic Diseases|Diabetes Mellitus|Neuropathy|Arteriosclerosis|Atherosclerosis|Pneumonia|Diabetes Mellitus, Insulin-Dependent|Hypertensive disease|Myopathy|Vascular Diseases|Pneumonitis
CE_gene_10824	ENSG00000131471	AOC3	|Alzheimer's Disease|Obesity|Amyloidosis|Diabetes Mellitus, Non-Insulin-Dependent|Diabetes|Metabolic Diseases|Diabetes Mellitus|Adenocarcinoma|Diabetic Nephropathy|Neuropathy|Age related macular degeneration|Arteriosclerosis|Cerebrovascular accident|Atherosclerosis|Pneumonia|Diabetes Mellitus, Insulin-Dependent|Hypertensive disease|Myopathy|Arthritis|Diabetes Mellitus, Experimental|Vascular Disea…
CE_gene_10825	ENSG00000131482	G6PC	|Autosomal recessive predisposition|Liver Cirrhosis, Experimental|Central neuroblastoma|Neuroblastoma|Hepatomegaly|Diabetes Mellitus, Non-Insulin-Dependent|Kidney Diseases|Malignant neoplasm of ovary|Renal Cell Carcinoma|Diabetes|Hyperglycemia|Hypoglycemia|Metabolic Diseases|Diabetes Mellitus|Osteoporosis|Adenoma|Brain Neoplasms|Liver diseases|Hypercholesterolemia|Liver neoplasms|Glioblastoma|Hep…
CE_gene_10828	ENSG00000131469	RPL27
CE_gene_10829	ENSG00000068079	IFI35	|Liver Cirrhosis, Experimental|Rheumatoid Arthritis|Virus Diseases
CE_gene_10830	ENSG00000108828	VAT1	|Glioblastoma
CE_gene_10831	ENSG00000012048	BRCA1	|Schizophrenia|Alzheimer's Disease|Mammary Neoplasms|Central neuroblastoma|Obesity|Neuroblastoma|Amyotrophic Lateral Sclerosis|Malignant tumor of colon|Amyloidosis|Senile Plaques|Malignant neoplasm of ovary|Renal Cell Carcinoma|Diabetes|Meningioma|Hyperactive behavior|Prostatic Neoplasms|Diabetes Mellitus|Impaired cognition|leukemia|Malnutrition|Adenoma|Adenocarcinoma|Myocardial Infarction|Brain …
CE_gene_10832	ENSG00000188554	NBR1	|Neurodegenerative Disorders|Obesity|Malignant neoplasm of ovary|Renal Cell Carcinoma|Diabetes Mellitus|Endometriosis|Metabolic Syndrome X|ovarian neoplasm|Epithelial ovarian cancer|Pneumonia|Virus Diseases|Fibroid Tumor|Malignant mesothelioma|Uterine Fibroids|Mesothelioma (malignant, clinical disorder) (disorder)|Asthma|Adenocarcinoma of lung (disorder)|solid tumor|Endometrial Carcinoma|Chondros…
CE_gene_10833	ENSG00000184988	TMEM106A	|Liver Cirrhosis, Experimental
CE_gene_10836	ENSG00000175832	ETV4	|Mammary Neoplasms|Obesity|Malignant tumor of colon|Colorectal Neoplasms|Malignant neoplasm of ovary|Prostatic Neoplasms|Adenoma|Adenocarcinoma|Lip and Oral Cavity Carcinoma|Malignant neoplasm of mouth|ovarian neoplasm|Sporadic Breast Carcinoma|Epithelial ovarian cancer|Glioblastoma|Squamous cell carcinoma|cervical cancer|Cervix carcinoma|Sarcoma|Well Differentiated Oligodendroglioma|Malignant tu…
CE_gene_10837	ENSG00000005102	MEOX1	|Autosomal recessive predisposition|Malignant neoplasm of ovary|hearing impairment|Hearing Loss, Partial|Deafness|Congenital deafness|Curvature of spine|Sensorineural Hearing Loss (disorder)|Cleft Palate|Acquired scoliosis|Cleft Lip|Ventricular Septal Defects|Uranostaphyloschisis|Short neck
CE_gene_10840	ENSG00000161649	CD300LG	|Obesity|Diabetes Mellitus, Non-Insulin-Dependent|Hypertensive disease
CE_gene_10843	ENSG00000091947	TMEM101
CE_gene_10845	ENSG00000108840	HDAC5	|Central neuroblastoma|Obesity|Neuroblastoma|leukemia|Rheumatoid Arthritis|Depressive disorder|Mental Depression|Major Depressive Disorder|Arteriosclerosis|Unipolar Depression|Atherosclerosis|Abnormal behavior|Congestive heart failure|Heart failure|Acute lymphocytic leukemia|Osteosarcoma|Osteosarcoma of bone|Medulloblastoma
CE_gene_10847	ENSG00000168591	TMUB2
CE_gene_10848	ENSG00000087152	ATXN7L3
CE_gene_10849	ENSG00000108312	UBTF	|Rheumatoid Arthritis|Liver neoplasms|Autoimmune Diseases|Liver and Intrahepatic Biliary Tract Carcinoma
CE_gene_10850	ENSG00000108309	RUNDC3A
CE_gene_10851	ENSG00000013306	SLC25A39
CE_gene_10854	ENSG00000186566	GPATCH8
CE_gene_10855	ENSG00000180336	C17orf104
CE_gene_10856	ENSG00000180329	CCDC43
CE_gene_10857	ENSG00000108883	EFTUD2	|Autosomal recessive predisposition|Intellectual Disability|Mental Retardation|Global developmental delay|Cognitive delay|Mental and motor retardation|Dull intelligence|Low intelligence|Poor school performance|Mental deficiency|Retinitis Pigmentosa|Small head|Impaired cognition|Short stature|Speech impairment|Delayed speech and language development|Language Delay|Speech Delay|Anteverted nostril|F…
CE_gene_10858	ENSG00000131097	HIGD1B
CE_gene_10859	ENSG00000167131	CCDC103
CE_gene_1086	ENSG00000163875	MEAF6
CE_gene_10864	ENSG00000181513	ACBD4	|Liver Cirrhosis, Experimental
CE_gene_10865	ENSG00000168517	HEXIM2
CE_gene_10869	ENSG00000159314	ARHGAP27	|Epithelial ovarian cancer
CE_gene_10876	ENSG00000120088	CRHR1	|Alzheimer's Disease|Mammary Neoplasms|Central neuroblastoma|Obesity|Neuroblastoma|Amyloidosis|Malignant neoplasm of ovary|Bipolar Disorder|Meningioma|Hyperactive behavior|Mood Disorders|Degenerative polyarthritis|Osteoporosis|Adenoma|Psychotic Disorders|Rheumatoid Arthritis|Endometriosis|Depressive disorder|Mental Depression|Major Depressive Disorder|Alcoholic Intoxication, Chronic|Unipolar Depr…
CE_gene_10877	ENSG00000186868	MAPT	|Seizures|Intellectual Disability|Epilepsy|Mental Retardation|Global developmental delay|Alzheimer's Disease|Mammary Neoplasms|Central neuroblastoma|Neurodegenerative Disorders|nervous system disorder|Neuroblastoma|Amyotrophic Lateral Sclerosis|Amyloidosis|Parkinson Disease|Dysarthria|Senile Plaques|Diabetes|Bipolar Disorder|Hyperactive behavior|Diabetes Mellitus|Impaired cognition|Degenerative b…
CE_gene_10878	ENSG00000120071	KANSL1	|Intellectual Disability|Muscle hypotonia|Parkinson Disease|Trichohepatoenteric Syndrome|Speech Delay|Fibroid Tumor|Uterine Fibroids|Craniofacial Abnormalities
CE_gene_10879	ENSG00000004897	CDC27	|Neurodegenerative Disorders|MIXED LINEAGE LEUKEMIA|Osteosarcoma|Osteosarcoma of bone
CE_gene_1088	ENSG00000163873	GRIK3	|Schizophrenia|Muscle Spasticity|Bipolar Disorder|Psychotic Disorders|Depressive disorder|Mental Depression|Alcoholic Intoxication, Chronic|Tuberculosis|Small cell carcinoma of lung
CE_gene_10880	ENSG00000198336	MYL4	|solid tumor
CE_gene_10885	ENSG00000173838	2018-03-10	|Obesity|Arteriosclerosis|Atherosclerosis
CE_gene_10886	ENSG00000170921	TANC2
CE_gene_10887	ENSG00000008283	CYB561	|Glioblastoma
CE_gene_10888	ENSG00000173826	KCNH6	|Schizophrenia|Psychotic Disorders|Nonorganic psychosis
CE_gene_10889	ENSG00000136485	DCAF7	|Seizures|Global developmental delay|Schizophrenia|Amyloidosis|Diabetes|Diabetes Mellitus|Psychotic Disorders|Hypercholesterolemia|Vomiting|Muscle Weakness|Lymphoma|Hypertensive disease|Nonorganic psychosis|Anxiety|Breast Cancer, Familial|Dwarfism|Anxiety Disorders|Pheochromocytoma|Anemia|Paresis|Craniofacial Abnormalities|Spinal Muscular Atrophy|Congenital Abnormality
CE_gene_1089	ENSG00000119535	CSF3R	|Central neuroblastoma|Neuroblastoma|Malignant neoplasm of ovary|leukemia|Astrocytoma|Leukemia, Myelocytic, Acute|MYELODYSPLASTIC SYNDROME|Epithelial ovarian cancer|Acute leukemia|Autoimmune Diseases|solid tumor|Acute lymphocytic leukemia|Leukemogenesis|Congenital chromosomal disease|Thrombocytopenia|Nephroblastoma|Inflammatory Bowel Diseases|Neutropenia
CE_gene_10893	ENSG00000108588	CCDC47
CE_gene_10894	ENSG00000198231	DDX42	|Medulloblastoma
CE_gene_10896	ENSG00000087191	PSMC5	|Mammary Neoplasms|Central neuroblastoma|Neuroblastoma|Arteriosclerosis|Atherosclerosis|HIV Infections
CE_gene_10897	ENSG00000108604	SMARCD2
CE_gene_109	ENSG00000117479	SLC19A2	|Autosomal recessive predisposition|Liver Cirrhosis, Experimental|Retinitis Pigmentosa|Nystagmus|Diabetes Mellitus, Non-Insulin-Dependent|Diabetes|Diabetes Mellitus|Short stature|Diarrhea|Optic Atrophy|Sensorineural Hearing Loss (disorder)|Autosomal Recessive Disorder|Ventricular Septal Defects|Thrombocytopenia|Atrial Septal Defects
CE_gene_10902	ENSG00000259384	GH1	|Autosomal recessive predisposition|Liver Cirrhosis, Experimental|Schizophrenia|Alzheimer's Disease|Mammary Neoplasms|Central neuroblastoma|Autistic Disorder|Obesity|Neuroblastoma|Malignant tumor of colon|Amyloidosis|Liver Cirrhosis|Colorectal Neoplasms|Diabetes Mellitus, Non-Insulin-Dependent|Kidney Diseases|Malignant neoplasm of ovary|Diabetes|Hyperglycemia|Hypoglycemia|Hyperactive behavior|Ost…
CE_gene_10904	ENSG00000224383	C17orf72
CE_gene_10905	ENSG00000108622	ICAM2	|Liver Cirrhosis, Experimental|Central neuroblastoma|Neuroblastoma|Squamous cell carcinoma|Stomach Neoplasms|Malignant mesothelioma|solid tumor|Systemic Scleroderma|Human immunodeficiency virus (HIV) II infection category B1|Pancreatic carcinoma|Ulcerative Colitis
CE_gene_10909	ENSG00000108654	DDX5	|Mammary Neoplasms|Malignant tumor of colon|Liver Cirrhosis|Cirrhosis|Endometriosis|ovarian neoplasm|Myopathy|Multiple Myeloma|Retinoblastoma
CE_gene_1091	ENSG00000116885	OSCP1	|Central neuroblastoma|Obesity|Neuroblastoma|leukemia|Rheumatoid Arthritis|Hypercholesterolemia|Arteriosclerosis|Leukemia, Myelocytic, Acute|Atherosclerosis|Fibroid Tumor|Uterine Fibroids|Chondrosarcoma|PACHYONYCHIA CONGENITA 3
CE_gene_10913	ENSG00000120063	GNA13	|Lymphoma|Diffuse Large B-Cell Lymphoma|Pancreatic carcinoma
CE_gene_10914	ENSG00000108370	RGS9	|Schizophrenia|Parkinson Disease|Psychotic Disorders|Retinal Diseases|Low Vision|Visual Impairment
CE_gene_10916	ENSG00000154240	CEP112
CE_gene_10918	ENSG00000075429	CACNG5	|Schizophrenia|Bipolar Disorder
CE_gene_10921	ENSG00000198265	HELZ
CE_gene_10922	ENSG00000197170	PSMD12	|Neurodegenerative Disorders|Rheumatoid Arthritis|Leukemia, Myelocytic, Acute|Diabetes Mellitus, Insulin-Dependent|Malaria|Hodgkin Disease|Van der Woude syndrome
CE_gene_10924	ENSG00000130935	NOL11	|Congenital Abnormality
CE_gene_10925	ENSG00000171634	BPTF	|Alzheimer's Disease|Bladder Neoplasm
CE_gene_10926	ENSG00000182481	KPNA2	|Malignant tumor of colon|Degenerative polyarthritis|Rheumatoid Arthritis|Astrocytoma|Epithelial ovarian cancer|Glioblastoma|Colonic Neoplasms|Bladder Neoplasm|Carcinoma, Transitional Cell|Adenocarcinoma of lung (disorder)|Retinoblastoma|Secondary malignant neoplasm of lymph node|Carcinoma of bladder|Anaplasia|Liver and Intrahepatic Biliary Tract Carcinoma
CE_gene_10927	ENSG00000196704	AMZ2
CE_gene_10928	ENSG00000108932	SLC16A6	|Endometriosis
CE_gene_10931	ENSG00000108946	PRKAR1A	|Autosomal recessive predisposition|Intellectual Disability|Mental Retardation|Global developmental delay|Schizophrenia|Cognitive delay|Mental and motor retardation|Dull intelligence|Low intelligence|Poor school performance|Mental deficiency|Alzheimer's Disease|Mammary Neoplasms|Autistic Disorder|Obesity|Malignant tumor of colon|Malignant neoplasm of ovary|Bipolar Disorder|Strabismus|Hyperactive …
CE_gene_10933	ENSG00000141338	ABCA8	|Colorectal Neoplasms|Malignant neoplasm of ovary|Cerebral atrophy|Mesothelioma
CE_gene_10934	ENSG00000154258	ABCA9	|Colorectal Neoplasms|Malignant neoplasm of ovary
CE_gene_10935	ENSG00000154265	ABCA5	|Parkinson Disease|Colorectal Neoplasms|Electroencephalogram abnormal|Thickened facial skin with coarse facial features|Coarse facial features|Mesothelioma
CE_gene_10937	ENSG00000153822	KCNJ16
CE_gene_10939	ENSG00000133195	SLC39A11	|Renal Cell Carcinoma|Epithelial ovarian cancer|Bladder Neoplasm|Carcinoma of bladder
CE_gene_1094	ENSG00000214193	SH3D21
CE_gene_10942	ENSG00000141219	C17orf80
CE_gene_10944	ENSG00000179604	CDC42EP4	|Schizophrenia
CE_gene_10946	ENSG00000171595	DNAI2	|Virus Diseases|Respiratory syncytial virus (RSV) infection in conditions classified elsewhere and of unspecified site
CE_gene_10951	ENSG00000167851	CD300A	|HIV Infections|Virus Diseases|Diffuse Large B-Cell Lymphoma|Hepatitis C
CE_gene_10954	ENSG00000186074	CD300LF	|Virus Diseases|Hepatitis C|Crohn Disease
CE_gene_10955	ENSG00000172794	RAB37
CE_gene_10956	ENSG00000109062	SLC9A3R1	|Mammary Neoplasms|Colorectal Neoplasms|Renal Cell Carcinoma|Hyperactive behavior|Osteopenia|Osteoporosis|Liver diseases|Colitis|Glioblastoma|HIV Infections|Cholera|Diarrhea|Malignant Glioma|Generalized osteopenia|Breast Cancer, Familial|Van der Woude syndrome|Osteosarcoma|Osteosarcoma of bone|Adenoma of large intestine|Tuberculosis|Crohn Disease|Inflammatory Bowel Diseases|Lung diseases|Liver an…
CE_gene_10957	ENSG00000109065	NAT9	|Leukemia, Myelocytic, Acute|Autosomal Dominant Disorder|Autosomal Recessive Disorder|Muscular Dystrophy|Crohn Disease
CE_gene_10958	ENSG00000109066	TMEM104
CE_gene_1096	ENSG00000054118	THRAP3	|Obesity|Diabetes Mellitus, Non-Insulin-Dependent|Hyperglycemia
CE_gene_10961	ENSG00000183034	OTOP2
CE_gene_10966	ENSG00000167863	ATP5H
CE_gene_10968	ENSG00000170190	SLC16A5	|Neuroblastoma
CE_gene_10969	ENSG00000125449	ARMC7
CE_gene_1097	ENSG00000116871	MAP7D1
CE_gene_10971	ENSG00000189159	HN1
CE_gene_10974	ENSG00000125447	GGA3	|Alzheimer's Disease|Amyloidosis
CE_gene_10976	ENSG00000125454	SLC25A19	|Neuropathy|Malaria
CE_gene_10977	ENSG00000177885	GRB2	|Schizophrenia|Alzheimer's Disease|Mammary Neoplasms|Central neuroblastoma|Neuroblastoma|Diabetes Mellitus, Non-Insulin-Dependent|Meningioma|Hyperactive behavior|leukemia|ovarian neoplasm|Retinal Diseases|MYELODYSPLASTIC SYNDROME|Meningioma, benign, no ICD-O subtype|Graves Disease|Uterine Fibroids|Invasive carcinoma of breast|Bladder Neoplasm|Multiple Myeloma|Adenocarcinoma of lung (disorder)|Tub…
CE_gene_1098	ENSG00000054116	TRAPPC3
CE_gene_10980	ENSG00000073350	LLGL2
CE_gene_10982	ENSG00000108469	RECQL5	|Osteosarcoma|Osteosarcoma of bone|Pancreatic carcinoma|Anaplasia
CE_gene_10983	ENSG00000161526	SAP30BP	|Schizophrenia
CE_gene_10984	ENSG00000132470	ITGB4	|Autosomal recessive predisposition|Failure to gain weight|Malignant tumor of colon|Pediatric failure to thrive|Malignant neoplasm of ovary|leukemia|Arteriosclerosis|MYELODYSPLASTIC SYNDROME|Glioblastoma|Atherosclerosis|Patent ductus arteriosus|Squamous cell carcinoma|Prenatal onset|Autosomal Recessive Disorder|Septicemia|Asthma|Cardiovascular Diseases|Dissecting aneurysm of the thoracic aorta|An…
CE_gene_10985	ENSG00000108479	GALK1	|Autosomal recessive predisposition|Cataract|Lens Opacities|Infant, Premature|Autosomal Recessive Disorder|Human immunodeficiency virus (HIV) II infection category B1
CE_gene_10988	ENSG00000092929	UNC13D	|Acute leukemia|Juvenile arthritis|Multiple Sclerosis|Epstein-Barr Virus Infections
CE_gene_10989	ENSG00000132471	WBP2
CE_gene_1099	ENSG00000171812	COL8A2	|Degenerative polyarthritis|Diabetic Nephropathy|Retinal Diseases
CE_gene_10996	ENSG00000167881	SRP68	|Craniofacial Abnormalities
CE_gene_10998	ENSG00000186919	ZACN	|Epilepsy|Mammary Neoplasms|Malignant neoplasm of ovary|Diabetes|Hyperglycemia|Diabetes Mellitus|Adenoma|ovarian neoplasm|Squamous cell carcinoma|Pituitary Diseases|Pituitary Adenoma|Diffuse Large B-Cell Lymphoma|Pheochromocytoma|Squamous cell carcinoma of the head and neck
CE_gene_10999	ENSG00000182473	EXOC7	|Liver neoplasms
CE_gene_11	ENSG00000188295	ZNF669
CE_gene_11001	ENSG00000141576	RNF157
CE_gene_11005	ENSG00000176170	SPHK1	|Mammary Neoplasms|Central neuroblastoma|Obesity|Neuroblastoma|Malignant tumor of colon|Liver Cirrhosis|Diabetes Mellitus, Non-Insulin-Dependent|Malignant neoplasm of ovary|Renal Cell Carcinoma|Hyperglycemia|Metabolic Diseases|leukemia|Malnutrition|Adenoma|Adenocarcinoma|Diabetic Nephropathy|Adenocarcinoma of colon|Astrocytoma|Colitis|Pulmonary Fibrosis|Liver neoplasms|MYELODYSPLASTIC SYNDROME|Gl…
CE_gene_11007	ENSG00000129673	AANAT	|Autism Spectrum Disorders|Depressive disorder|Mental Depression|Major Depressive Disorder|Unipolar Depression|Asthma|Retinoblastoma
CE_gene_11008	ENSG00000129667	RHBDF2	|Mammary Neoplasms|Malignant neoplasm of ovary|ovarian neoplasm|Pain|Squamous cell carcinoma|Arthritis
CE_gene_11011	ENSG00000070495	JMJD6	|Mammary Neoplasms|Malignant tumor of colon|Adenocarcinoma|Hepatitis B|Adenocarcinoma of lung (disorder)|Mammary Tumorigenesis|Von Hippel-Lindau Syndrome
CE_gene_11012	ENSG00000092931	MFSD11
CE_gene_11013	ENSG00000161547	SRSF2	|Intellectual Disability|Mental Retardation|Alzheimer's Disease|Amyloidosis|leukemia|Arteriosclerosis|Leukemia, Myelocytic, Acute|MYELODYSPLASTIC SYNDROME|Atherosclerosis|Coronary Artery Disease|cervical cancer|Mammary Neoplasms, Experimental|Cervix carcinoma|Malignant tumor of cervix|Lung Neoplasms|Leukemia, Lymphocytic, Acute, L1|Adenocarcinoma of lung (disorder)|Animal Mammary Neoplasms|Acute …
CE_gene_11014	ENSG00000167889	MGAT5B	|Central neuroblastoma|Neuroblastoma|Polycystic Ovary Syndrome
CE_gene_11015	ENSG00000129657	SEC14L1	|Secondary malignant neoplasm of lymph node
CE_gene_11016	ENSG00000184640	2018-09-09	|Mammary Neoplasms|nervous system disorder|Malignant tumor of colon|Diabetes|Diabetes Mellitus|leukemia|Adenoma|Adenocarcinoma|Adenocarcinoma of colon|muscle degeneration|Brain Neoplasms|Neuropathy|ovarian neoplasm|Arteriosclerosis|Leukemia, Myelocytic, Acute|MYELODYSPLASTIC SYNDROME|Skeletal muscle atrophy|Neurogenic Muscular Atrophy|Neurogenic muscle atrophy, especially in the lower limbs|Perip…
CE_gene_11017	ENSG00000141524	TMC6	|Squamous cell carcinoma|cervical cancer|Cervix carcinoma|Malignant tumor of cervix|Abnormality of metabolism/homeostasis|Squamous cell carcinoma of the head and neck
CE_gene_11019	ENSG00000183077	AFMID
CE_gene_1102	ENSG00000126070	AGO3	|Global developmental delay|Mammary Neoplasms
CE_gene_11020	ENSG00000089685	BIRC5	|Alzheimer's Disease|Mammary Neoplasms|Central neuroblastoma|Neuroblastoma|Malignant tumor of colon|Colorectal Neoplasms|Malignant neoplasm of ovary|Renal Cell Carcinoma|Adenocarcinoma|Hepatoblastoma|Rheumatoid Arthritis|Endometriosis|Lip and Oral Cavity Carcinoma|Astrocytoma|Malignant neoplasm of mouth|ovarian neoplasm|Leukemia, Myelocytic, Acute|Liver neoplasms|MYELODYSPLASTIC SYNDROME|Epitheli…
CE_gene_11021	ENSG00000204278	TMEM235
CE_gene_11022	ENSG00000087157	PGS1
CE_gene_11023	ENSG00000108669	CYTH1	|Acute leukemia
CE_gene_11024	ENSG00000055483	USP36	|Diabetes Mellitus, Non-Insulin-Dependent|Malignant neoplasm of ovary
CE_gene_11027	ENSG00000173918	C1QTNF1	|Obesity|Diabetes Mellitus, Non-Insulin-Dependent|Hypertensive disease
CE_gene_11029	ENSG00000167281	RBFOX3	|Seizures|Epilepsy|Alzheimer's Disease|Amyotrophic Lateral Sclerosis|Parkinson Disease|Impaired cognition|Major Depressive Disorder|Unipolar Depression|Lupus Erythematosus|Brain Diseases|Lupus Vulgaris|Huntington Disease|Anxiety|Lupus Erythematosus, Discoid|Anxiety Disorders
CE_gene_11031	ENSG00000173894	CBX2	|Lung Neoplasms|Congenital chromosomal disease
CE_gene_11033	ENSG00000167291	TBC1D16
CE_gene_11034	ENSG00000141519	CCDC40	|Autosomal recessive predisposition
CE_gene_11035	ENSG00000171298	GAA	|Autosomal recessive predisposition|Schizophrenia|Muscle hypotonia|Alzheimer's Disease|Neurodegenerative Disorders|Muscle Spasticity|Hepatomegaly|Amyloidosis|Diabetes Mellitus, Non-Insulin-Dependent|Diabetes|Cerebellar Ataxia|Diabetes Mellitus|Rheumatoid Arthritis|muscle degeneration|Lip and Oral Cavity Carcinoma|Mycoses|Malignant neoplasm of mouth|Age related macular degeneration|hearing impairm…
CE_gene_11037	ENSG00000141527	CARD14	|Glioblastoma|Cerebellar degeneration|Graves Disease|Multiple Sclerosis|Chondrosarcoma
CE_gene_11040	ENSG00000173818	ENDOV	|Schizophrenia|Bipolar Disorder|Colonic Neoplasms|Autosomal Recessive Disorder
CE_gene_11043	ENSG00000175866	BAIAP2	|Seizures|Impaired cognition|Autism Spectrum Disorders|Abnormal behavior|Mental disorders
CE_gene_11044	ENSG00000157637	SLC38A10
CE_gene_11046	ENSG00000184009	ACTG1
CE_gene_11047	ENSG00000186765	FSCN2	|Intellectual Disability|Mental Retardation|Dull intelligence|Low intelligence|Poor school performance|Mental deficiency|Retinitis Pigmentosa|Obesity|Cataract|Nystagmus|Lens Opacities|Age related macular degeneration|Hyperinsulinism|Optic Atrophy|Anteverted nostril|Low Vision|Visual Impairment|Sensorineural Hearing Loss (disorder)|Nasal bridge wide|Broad flat nasal bridge|Hypogonadism|Blindness, …
CE_gene_1105	ENSG00000092853	CLSPN	|cervical cancer|Cervix carcinoma|Malignant tumor of cervix|Breast Cancer, Familial|solid tumor
CE_gene_11052	ENSG00000185298	CCDC137	|Schizophrenia
CE_gene_11056	ENSG00000183048	SLC25A10	|Liver diseases|Trichohepatoenteric Syndrome|Mammary Neoplasms, Experimental|Animal Mammary Neoplasms
CE_gene_11061	ENSG00000141522	ARHGDIA	|Autosomal recessive predisposition|Intellectual Disability|Mental Retardation|Dull intelligence|Low intelligence|Poor school performance|Mental deficiency|Mammary Neoplasms|HIV Infections|Squamous cell carcinoma|Nephrotic Syndrome|Sensorineural Hearing Loss (disorder)|Proteinuria|Adenocarcinoma of lung (disorder)|Invasive Ductal Breast Carcinoma|Crohn Disease|Ulcerative Colitis|Chronic Kidney Di…
CE_gene_11063	ENSG00000185813	PCYT2
CE_gene_11066	ENSG00000169696	ASPSCR1	|Renal Cell Carcinoma|Adenocarcinoma|Sarcoma
CE_gene_11069	ENSG00000169727	GPS1	|Schizophrenia|Non-Neoplastic Disorder|Glioblastoma
CE_gene_11070	ENSG00000169718	DUS1L	|Liver Cirrhosis, Experimental
CE_gene_11072	ENSG00000176155	CCDC57
CE_gene_11073	ENSG00000141526	SLC16A3	|Renal Cell Carcinoma|Degenerative polyarthritis|Adenocarcinoma|Rheumatoid Arthritis|Adenocarcinoma of colon|Astrocytoma|Arteriosclerosis|Non-Neoplastic Disorder|Glioblastoma|Atherosclerosis|Patent ductus arteriosus|Squamous cell carcinoma|Cervix carcinoma|Bladder Neoplasm|Disseminated Malignant Neoplasm|Arthritis|Multiple Myeloma|Van der Woude syndrome|Rhabdomyosarcoma|Pancreatic carcinoma|Small…
CE_gene_11075	ENSG00000181396	OGFOD3
CE_gene_11076	ENSG00000169660	HEXDC	|Neurodegenerative Disorders
CE_gene_11077	ENSG00000178927	C17orf62
CE_gene_11078	ENSG00000141562	NARF
CE_gene_11079	ENSG00000141568	FOXK2	|Hyperactive behavior
CE_gene_1108	ENSG00000020129	NCDN
CE_gene_11082	ENSG00000176845	METRNL	|Liver Cirrhosis, Experimental|Obesity
CE_gene_11083	ENSG00000165480	SKA3
CE_gene_11085	ENSG00000150456	N6AMT2
CE_gene_11086	ENSG00000032742	IFT88	|Liver neoplasms
CE_gene_11087	ENSG00000165475	CRYL1	|Alzheimer's Disease|Hypoglycemia|Prostatic Neoplasms|Hyperinsulinism|Cyst|Infant, Premature
CE_gene_11088	ENSG00000121742	GJB6	|Autosomal recessive predisposition|Cataract|Lens Opacities|Strabismus|Impaired cognition|hearing impairment|Liver neoplasms|Glioblastoma|Peripheral Neuropathy|Hearing Loss, Partial|Short stature|Deafness|Malignant Glioma|Immunologic Deficiency Syndromes|Optic Atrophy|Congenital deafness|Low Vision|Visual Impairment|Sensorineural Hearing Loss (disorder)|Alopecia|Adenocarcinoma of lung (disorder)|…
CE_gene_11089	ENSG00000165474	GJB2	|Autosomal recessive predisposition|Epilepsy|Mammary Neoplasms|Infantile onset|Hyperactive behavior|Impaired cognition|Adenoma|Endometriosis|hearing impairment|Liver neoplasms|Peripheral Neuropathy|Hearing Loss, Partial|Deafness|Squamous cell carcinoma|Congenital deafness|Low Vision|Visual Impairment|Infant, Premature|Sensorineural Hearing Loss (disorder)|Alopecia|Bladder Neoplasm|Leukemia, Lymph…
CE_gene_11090	ENSG00000132950	ZMYM5	|Polycystic Ovary Syndrome
CE_gene_11091	ENSG00000121390	PSPC1
CE_gene_11094	ENSG00000132958	TPTE2	|Gallbladder Carcinoma|Malignant neoplasm of gallbladder
CE_gene_11095	ENSG00000180776	ZDHHC20
CE_gene_11100	ENSG00000151835	SACS	|Autosomal recessive predisposition|Intellectual Disability|Mental Retardation|Dull intelligence|Low intelligence|Poor school performance|Mental deficiency|Hyperreflexia|Neurodegenerative Disorders|Muscle Spasticity|nervous system disorder|Dysarthria|Nystagmus|Infantile onset|Cerebellar Ataxia|Babinski Reflex|Peripheral Neuropathy|Ataxia|Multiple Sclerosis|Hypercholesterolemia, Familial|Spastic P…
CE_gene_11101	ENSG00000127863	TNFRSF19	|Colorectal Neoplasms|Glioblastoma|Multiple Sclerosis
CE_gene_11104	ENSG00000075673	ATP12A	|Epilepsy|Alzheimer's Disease|Amyloidosis|Diabetes Mellitus|Mycoses|Diarrhea|Pneumonia|Presenile dementia|Sensorineural Hearing Loss (disorder)|Hereditary hemochromatosis|solid tumor|Pneumonitis|Dementia|Squamous cell carcinoma of the head and neck|Gastroesophageal reflux disease|Bone Diseases
CE_gene_11105	ENSG00000132972	RNF17
CE_gene_11108	ENSG00000165566	AMER2	|Adenomatous Polyposis Coli|Nephroblastoma
CE_gene_11110	ENSG00000139496	NUPL1
CE_gene_11113	ENSG00000127870	RNF6	|leukemia|Squamous cell carcinoma|Feeding difficulties in infancy
CE_gene_11115	ENSG00000132970	WASF3	|Mammary Neoplasms|Central neuroblastoma|Obesity|Neuroblastoma|Malignant tumor of colon|Diabetes|Diabetes Mellitus|Malnutrition|Hypercholesterolemia|Major Depressive Disorder|Unipolar Depression|Hypertensive disease|Fibroid Tumor|Uterine Fibroids|Juvenile arthritis|Osteosarcoma|Osteosarcoma of bone|breast adenocarcinoma|Secondary malignant neoplasm of lymph node
CE_gene_11116	ENSG00000122026	RPL21	|Cataract|Herpes Simplex Infections|Alopecia
CE_gene_1112	ENSG00000163867	ZMYM6
CE_gene_11125	ENSG00000139508	SLC46A3
CE_gene_11129	ENSG00000102781	KATNAL1
CE_gene_1113	ENSG00000116544	DLGAP3	|Schizophrenia|Glioblastoma|Abnormal behavior|Anxiety|Anxiety Disorders
CE_gene_11131	ENSG00000189403	HMGB1	|Seizures|Epilepsy|Central neuroblastoma|nervous system disorder|Obesity|Neuroblastoma|Malignant tumor of colon|Amyloidosis|Diabetes Mellitus, Non-Insulin-Dependent|Malignant neoplasm of ovary|Diabetes|Hyperglycemia|Diabetes Mellitus|Degenerative polyarthritis|leukemia|Malnutrition|Diabetic Nephropathy|Myocardial Infarction|Rheumatoid Arthritis|Endometriosis|Lip and Oral Cavity Carcinoma|Brain Ne…
CE_gene_11133	ENSG00000120694	HSPH1	|Alzheimer's Disease|Mammary Neoplasms|Amyloidosis|Colorectal Neoplasms|Renal Cell Carcinoma|Adenocarcinoma|Colitis|Hepatocarcinogenesis|Lymphoma, Non-Hodgkin|HIV Infections|Immunologic Deficiency Syndromes|Lymphoma|B-Cell Lymphomas|Pancreatic carcinoma
CE_gene_11135	ENSG00000133105	RXFP2	|Liver Cirrhosis|Osteoporosis|Cirrhosis|Cyst|Fibroid Tumor|Uterine Fibroids|Cryptorchidism|Thyroid carcinoma|Persistent embryonic structure
CE_gene_11137	ENSG00000139618	BRCA2	|Autosomal recessive predisposition|Seizures|Intellectual Disability|Mental Retardation|Global developmental delay|Schizophrenia|Cognitive delay|Mental and motor retardation|Dull intelligence|Low intelligence|Poor school performance|Mental deficiency|Alzheimer's Disease|Mammary Neoplasms|Neurodegenerative Disorders|Malignant tumor of colon|Amyloidosis|Small head|Senile Plaques|Diabetes Mellitus, …
CE_gene_11139	ENSG00000083642	PDS5B	|Congestive heart failure|Cleft Palate|Heart failure|Uranostaphyloschisis
CE_gene_11141	ENSG00000133121	STARD13	|Intellectual Disability|Liver Cirrhosis, Experimental|Mental Retardation|Astrocytoma|Hepatocarcinogenesis|Tumor Promotion|Endometrial Carcinoma|Uterine Corpus Cancer|Malignant neoplasm of endometrium|Liver and Intrahepatic Biliary Tract Carcinoma
CE_gene_11142	ENSG00000133119	RFC3	|Leukemia, Myelocytic, Acute
CE_gene_11143	ENSG00000172915	NBEA	|Liver Cirrhosis, Experimental|Autistic Disorder|Obesity|Bipolar Disorder|Autism Spectrum Disorders|Pituitary Diseases|Multiple Myeloma|Dwarfism|Migraine Disorders
CE_gene_11145	ENSG00000120669	SOHLH2	|Malignant neoplasm of ovary|ovarian neoplasm|Epithelial ovarian cancer
CE_gene_11146	ENSG00000242715	CCDC169
CE_gene_11147	ENSG00000133104	SPG20
CE_gene_11148	ENSG00000133101	CCNA1	|Seizures|Mammary Neoplasms|Liver Cirrhosis|Renal Cell Carcinoma|Prostatic Neoplasms|leukemia|Cirrhosis|Leukemia, Myelocytic, Acute|Squamous cell carcinoma|cervical cancer|Cervix carcinoma|Malignant tumor of cervix|Myopathy|Bladder Neoplasm|Multiple Myeloma|Acute lymphocytic leukemia|Leukemogenesis|Secondary malignant neoplasm of lymph node|Carcinoma of bladder|Squamous cell carcinoma of the head…
CE_gene_1115	ENSG00000142698	C1orf94
CE_gene_11150	ENSG00000120693	SMAD9	|Malignant tumor of colon|Adenoma|Progressive disorder|Hypertensive disease|polyps
CE_gene_11151	ENSG00000120697	ALG5
CE_gene_11152	ENSG00000102710	SUPT20H	|Malignant neoplasm of ovary|Adenocarcinoma of lung (disorder)|Malignant neoplasm of kidney
CE_gene_11153	ENSG00000133110	POSTN	|Colorectal Neoplasms|Myocardial Infarction|ovarian neoplasm|Arteriosclerosis|Atherosclerosis|Bronchopulmonary Dysplasia|Congestive heart failure|Asthma|Bladder Neoplasm|solid tumor|Heart failure|polyps|Thyroid carcinoma|Carcinoma of bladder|Mammary Tumorigenesis|Thyroid Neoplasm|Epithelioma|Chronic Kidney Diseases
CE_gene_11154	ENSG00000133107	TRPC4	|Renal Cell Carcinoma|Myocardial Infarction|Malignant neoplasm of kidney
CE_gene_11157	ENSG00000188811	NHLRC3
CE_gene_11159	ENSG00000133103	COG6	|Intellectual Disability|Rheumatoid Arthritis|Primary biliary cirrhosis
CE_gene_1116	ENSG00000176256	HMGB4
CE_gene_11164	ENSG00000120662	MTRF1	|Kidney Failure|Kidney Failure, Chronic|Chronic kidney disease stage 5
CE_gene_11165	ENSG00000172766	NAA16	|Adenoma|Endometriosis
CE_gene_11167	ENSG00000102763	VWA8	|Autistic Disorder|Bipolar Disorder|Migraine Disorders|MAJOR AFFECTIVE DISORDER 2
CE_gene_11168	ENSG00000102780	DGKH	|Schizophrenia|Bipolar Disorder|Diabetic Nephropathy|Unipolar Depression|Bronchopulmonary Dysplasia|Borderline Personality Disorder|MAJOR AFFECTIVE DISORDER 2
CE_gene_1117	ENSG00000121903	ZSCAN20
CE_gene_11170	ENSG00000120659	TNFSF11	|Autosomal recessive predisposition|Mammary Neoplasms|Hepatomegaly|Nystagmus|Renal Cell Carcinoma|Diabetes|Big calvaria|Increased size of cranium|Increased head circumference|Increased size of skull|Osteopenia|Prostatic Neoplasms|Diabetes Mellitus|Degenerative polyarthritis|Osteoporosis|Rheumatoid Arthritis|Lip and Oral Cavity Carcinoma|Malignant neoplasm of mouth|hearing impairment|Arteriosclero…
CE_gene_11173	ENSG00000179630	LACC1	|Juvenile arthritis|Crohn Disease|Ulcerative Colitis
CE_gene_11175	ENSG00000102804	TSC22D1	|Liver Cirrhosis, Experimental|Mammary Neoplasms|Diabetes Mellitus, Non-Insulin-Dependent|leukemia|Diabetic Nephropathy|Brain Neoplasms|Astrocytoma|Leukemia, Myelocytic, Acute|Lymphoma|cervical cancer|Mammary Neoplasms, Experimental|Cervix carcinoma|Well Differentiated Oligodendroglioma|Malignant tumor of cervix|oligodendroglioma|solid tumor|Animal Mammary Neoplasms|Leukemogenesis|Anaplastic astr…
CE_gene_11177	ENSG00000133114	GPALPP1
CE_gene_11179	ENSG00000174032	SLC25A30	|Liver Cirrhosis, Experimental
CE_gene_1118	ENSG00000134686	PHC2	|leukemia|Hypercholesterolemia
CE_gene_11182	ENSG00000174015	SPERT
CE_gene_11183	ENSG00000123200	ZC3H13
CE_gene_11185	ENSG00000102445	KIAA0226L
CE_gene_11186	ENSG00000136141	LRCH1	|Degenerative polyarthritis|Adenoma|Chondrosarcoma
CE_gene_11188	ENSG00000102468	HTR2A	|Epilepsy|Schizophrenia|Alzheimer's Disease|Central neuroblastoma|Autistic Disorder|Neurodegenerative Disorders|Muscle Spasticity|Obesity|Neuroblastoma|Amyloidosis|Parkinson Disease|Liver Cirrhosis|Senile Plaques|Diabetes Mellitus, Non-Insulin-Dependent|Diabetes|Bipolar Disorder|Hyperactive behavior|Mood Disorders|Metabolic Diseases|Overweight|Diabetes Mellitus|Psychotic Disorders|Diabetic Nephro…
CE_gene_11191	ENSG00000136146	MED4	|Endometriosis|Retinoblastoma
CE_gene_11192	ENSG00000136156	ITM2B	|Alzheimer's Disease|Mammary Neoplasms|Central neuroblastoma|Neurodegenerative Disorders|Muscle Spasticity|Neuroblastoma|Amyloidosis|Senile Plaques|Cerebellar Ataxia|Prostatic Neoplasms|Impaired cognition|Psychotic Disorders|Plaque, Amyloid|hearing impairment|Tremor|Retinal Diseases|HIV Infections|Hearing Loss, Partial|Deafness|Lymphoma|Hypertensive disease|Congenital deafness|Ataxia|Presenile de…
CE_gene_11194	ENSG00000136161	RCBTB2	|Prostatic Neoplasms|leukemia|Multiple Myeloma
CE_gene_11196	ENSG00000102531	FNDC3A	|Amyotrophic Lateral Sclerosis|Bipolar Disorder|Leukemia, Myelocytic, Acute|Uterine Fibroids|Vascular Diseases|Pheochromocytoma|Frontotemporal Lobar Degeneration
CE_gene_11199	ENSG00000102547	CAB39L	|Endometriosis
CE_gene_112	ENSG00000000460	C1orf112
CE_gene_1120	ENSG00000160094	ZNF362
CE_gene_11200	ENSG00000136169	SETDB2	|Leukemogenesis
CE_gene_11201	ENSG00000136147	PHF11	|Asthma
CE_gene_11202	ENSG00000136144	RCBTB1	|Schizophrenia|leukemia|Alcoholic Intoxication, Chronic|Cardiomyopathies|Osteosarcoma|Leukemogenesis|Osteosarcoma of bone
CE_gene_11205	ENSG00000204977	TRIM13	|Alzheimer's Disease|Obesity|Malignant neoplasm of ovary|leukemia|Adenoma|Brain Neoplasms|Astrocytoma|Leukemia, Myelocytic, Acute|Liver neoplasms|Glioblastoma|Lymphoma, Non-Hodgkin|Immunologic Deficiency Syndromes|Icterus|Sarcoma|Virus Diseases|Cardiomyopathy, Dilated|Tumor Promotion|Multiple Myeloma|solid tumor|Acute lymphocytic leukemia|Osteosarcoma|Osteosarcoma of bone|B-Cell Lymphomas|Precurs…
CE_gene_11206	ENSG00000198553	KCNRG	|Liver neoplasms|Lymphoma|Multiple Myeloma|Congenital chromosomal disease
CE_gene_11207	ENSG00000186047	DLEU7	|Adenoma|Rheumatoid Arthritis|Hypertensive disease|Acute lymphocytic leukemia|Coronary heart disease
CE_gene_11208	ENSG00000136104	RNASEH2B
CE_gene_11209	ENSG00000150510	FAM124A
CE_gene_1121	ENSG00000116525	TRIM62	|Mammary Neoplasms|Mycoses|Noninfiltrating Intraductal Carcinoma|Invasive carcinoma of breast|Epithelioma
CE_gene_11210	ENSG00000253309	SERPINE3
CE_gene_11211	ENSG00000102786	INTS6	|Mammary Neoplasms|Retinitis Pigmentosa|Central neuroblastoma|Neuroblastoma|Adenocarcinoma|Glioblastoma|Colonic Neoplasms|Lung Neoplasms|Adenoma of large intestine|Retinoblastoma|Mammary Tumorigenesis
CE_gene_11213	ENSG00000102796	DHRS12
CE_gene_11215	ENSG00000123191	ATP7B	|Autosomal recessive predisposition|Intellectual Disability|Mental Retardation|Dull intelligence|Low intelligence|Poor school performance|Mental deficiency|Alzheimer's Disease|Mammary Neoplasms|nervous system disorder|Hepatomegaly|Failure to gain weight|Pediatric failure to thrive|Dysarthria|Liver Cirrhosis|Colorectal Neoplasms|Malignant neoplasm of ovary|Metabolic Diseases|Prostatic Neoplasms|De…
CE_gene_11219	ENSG00000136114	THSD1	|Colorectal Neoplasms
CE_gene_1122	ENSG00000142920	ADC
CE_gene_11221	ENSG00000136108	CKAP2	|Hyperactive behavior|Adenoma|Adenocarcinoma
CE_gene_11223	ENSG00000165416	SUGT1	|Congestive heart failure|Heart failure
CE_gene_11224	ENSG00000136110	LECT1
CE_gene_11225	ENSG00000136099	PCDH8	|Global developmental delay|Schizophrenia|Diabetes Mellitus, Non-Insulin-Dependent|Renal Cell Carcinoma|Osteopenia|Prostatic Neoplasms|Arteriosclerosis|Atherosclerosis|Bladder Neoplasm|Coronary heart disease|Carcinoma of bladder
CE_gene_11227	ENSG00000145293	ENOPH1	|Intellectual Disability|Mental Retardation|Spastic Paraplegia
CE_gene_11228	ENSG00000118946	PCDH17	|Schizophrenia|Bladder Neoplasm|Secondary malignant neoplasm of lymph node|Carcinoma of bladder
CE_gene_11229	ENSG00000139734	DIAPH3	|Autistic Disorder|Malignant neoplasm of ovary|Prostatic Neoplasms|Epithelial ovarian cancer|Metastasis from malignant tumor of prostate|Metastatic Prostate Carcinoma|Epithelioma
CE_gene_1123	ENSG00000004455	AK2	|Autosomal recessive predisposition|Failure to gain weight|Pediatric failure to thrive|Cerebellar Ataxia|hearing impairment|Hearing Loss, Partial|Deafness|Diarrhea|Congenital deafness|Ataxia|Fever|Sensorineural Hearing Loss (disorder)|Septicemia|Anemia|Severe Combined Immunodeficiency
CE_gene_11230	ENSG00000083544	TDRD3
CE_gene_11234	ENSG00000083520	DIS3	|Adenoma|Multiple Myeloma|Nephroblastoma
CE_gene_11236	ENSG00000102554	KLF5	|Schizophrenia|Malignant tumor of colon|Malignant neoplasm of ovary|Prostatic Neoplasms|Adenoma|Arteriosclerosis|Non-Neoplastic Disorder|Leukemia, Myelocytic, Acute|Colitis|Coronary Arteriosclerosis|Atherosclerosis|Squamous cell carcinoma|Coronary Artery Disease|Hypertensive disease|cervical cancer|Cervix carcinoma|Malignant tumor of cervix|Lung Neoplasms|Interstitial lung fibrosis|Bladder Neopla…
CE_gene_11238	ENSG00000136111	TBC1D4	|Diabetes Mellitus, Non-Insulin-Dependent|Hyperinsulinism
CE_gene_11239	ENSG00000188243	COMMD6
CE_gene_1124	ENSG00000116514	RNF19B
CE_gene_11245	ENSG00000134333	LDHA	|Autosomal recessive predisposition|Alzheimer's Disease|Mammary Neoplasms|Central neuroblastoma|Neuroblastoma|Malignant tumor of colon|Amyloidosis|Diabetes Mellitus, Non-Insulin-Dependent|Malignant neoplasm of ovary|Bipolar Disorder|Mood Disorders|leukemia|Malnutrition|Myocardial Infarction|Brain Neoplasms|Mental Depression|Major Depressive Disorder|Non-Neoplastic Disorder|Unipolar Depression|Gli…
CE_gene_11246	ENSG00000139737	SLAIN1
CE_gene_11247	ENSG00000136160	EDNRB	|Autosomal recessive predisposition|Global developmental delay|Muscle hypotonia|Cognitive delay|Mental and motor retardation|Mammary Neoplasms|Central neuroblastoma|Obesity|Neuroblastoma|Liver Cirrhosis|Nystagmus|Diabetes Mellitus, Non-Insulin-Dependent|Kidney Diseases|Renal Cell Carcinoma|Meningioma|Cerebellar Ataxia|Prostatic Neoplasms|Degenerative polyarthritis|Adenoma|Adenocarcinoma|Myocardia…
CE_gene_11250	ENSG00000139746	RBM26
CE_gene_11252	ENSG00000136158	SPRY2	|Malignant tumor of colon|Liver Cirrhosis|Diabetes Mellitus, Non-Insulin-Dependent|Degenerative polyarthritis|Rheumatoid Arthritis|Cirrhosis|Epithelial ovarian cancer|Hepatocarcinogenesis|Lymphoma|Lung Neoplasms|Infant, Premature|Cleft Palate|Cardiovascular Diseases|Arthritis|Cleft Lip|Osteosarcoma|Osteosarcoma of bone|B-Cell Lymphomas|Thyroid carcinoma|Craniofacial Abnormalities|Lung diseases|Li…
CE_gene_11254	ENSG00000080166	DCT	|Retinal Diseases|Glioblastoma|Malignant Glioma|Graves Disease|Autoimmune Diseases|Retinoblastoma
CE_gene_11257	ENSG00000125257	ABCC4	|Alzheimer's Disease|Central neuroblastoma|Neuroblastoma|Liver Cirrhosis|Senile Plaques|Colorectal Neoplasms|Prostatic Neoplasms|leukemia|Rheumatoid Arthritis|Cirrhosis|Adenocarcinoma of colon|Endometriosis|Plaque, Amyloid|Liver diseases|Leukemia, Myelocytic, Acute|Liver neoplasms|Glioblastoma|Pain|HIV Infections|Hypertensive disease|cervical cancer|Cervix carcinoma|Primary biliary cirrhosis|Leuk…
CE_gene_11258	ENSG00000134873	CLDN10
CE_gene_11259	ENSG00000134874	DZIP1
CE_gene_1126	ENSG00000116497	S100PBP	|Pancreatic carcinoma
CE_gene_11261	ENSG00000102595	UGGT2	|Diabetes Mellitus, Non-Insulin-Dependent|Squamous cell carcinoma
CE_gene_11264	ENSG00000065150	IPO5	|Schizophrenia|Peripheral Arterial Diseases
CE_gene_11265	ENSG00000152767	FARP1	|Cerebrovascular accident|Pheochromocytoma|Substance-Related Disorders
CE_gene_11269	ENSG00000134882	UBAC2	|Behcet Syndrome
CE_gene_11270	ENSG00000125245	GPR18	|Metabolic Diseases
CE_gene_11273	ENSG00000175198	PCCA	|Autosomal recessive predisposition|Seizures|Intellectual Disability|Epilepsy|Mental Retardation|Global developmental delay|Cognitive delay|Mental and motor retardation|Dull intelligence|Low intelligence|Poor school performance|Mental deficiency|Hepatomegaly|Failure to gain weight|Pediatric failure to thrive|Hypoglycemia|Metabolic Diseases|Osteoporosis|Degenerative brain disorder|Adenocarcinoma|C…
CE_gene_11274	ENSG00000134864	GGACT
CE_gene_11275	ENSG00000125247	TMTC4
CE_gene_11276	ENSG00000102452	NALCN	|Intellectual Disability|Schizophrenia|Severe mental retardation (I.Q. 20-34)|Brain Diseases|Infant, Premature|Persistent embryonic structure
CE_gene_11277	ENSG00000198542	ITGBL1	|Secondary malignant neoplasm of bone
CE_gene_11278	ENSG00000102466	FGF14	|Cerebellar Ataxia|Strabismus|Impaired cognition|Ataxia|Memory impairment|Slow progression
CE_gene_1128	ENSG00000162522	KIAA1522
CE_gene_11281	ENSG00000151287	TEX30	|Adenoma|Rectal Carcinoma
CE_gene_11283	ENSG00000134899	ERCC5	|Autosomal recessive predisposition|Seizures|Intellectual Disability|Epilepsy|Mental Retardation|Global developmental delay|Muscle hypotonia|Cognitive delay|Mental and motor retardation|Dull intelligence|Low intelligence|Poor school performance|Mental deficiency|Muscle Spasticity|Failure to gain weight|Cataract|Pediatric failure to thrive|Small head|Malignant neoplasm of ovary|Lens Opacities|Cere…
CE_gene_11289	ENSG00000102524	TNFSF13B	|Retinitis Pigmentosa|Obesity|Hyperactive behavior|Mood Disorders|Osteopenia|Degenerative polyarthritis|leukemia|Rheumatoid Arthritis|Endometriosis|Lymphoma, Non-Hodgkin|Squamous cell carcinoma|Immunologic Deficiency Syndromes|Lymphoma|Lupus Erythematosus|Behcet Syndrome|Malaria|Virus Diseases|Lupus Vulgaris|synovial sarcoma|Autoimmune Diseases|Infant, Premature|Respiratory syncytial virus (RSV) …
CE_gene_1129	ENSG00000162520	SYNC
CE_gene_11290	ENSG00000041515	MYO16	|Seizures|Intellectual Disability|Schizophrenia|Kidney Diseases|Diabetes|Diabetes Mellitus|Autism Spectrum Disorders|Metabolic Syndrome X
CE_gene_11294	ENSG00000213995	CARKD
CE_gene_11296	ENSG00000153487	ING1	|Autosomal recessive predisposition|Central neuroblastoma|Neuroblastoma|Malignant neoplasm of ovary|Adenocarcinoma|Brain Neoplasms|Astrocytoma|Sporadic Breast Carcinoma|Liver neoplasms|Glioblastoma|Malignant Glioma|Squamous cell carcinoma|Stomach Neoplasms|Sarcoma|Asthma|Multiple Myeloma|Osteosarcoma|Osteosarcoma of bone|Squamous cell carcinoma of the head and neck
CE_gene_11297	ENSG00000088448	ANKRD10
CE_gene_11298	ENSG00000102606	ARHGEF7	|Seizures|Schizophrenia|Alzheimer's Disease|Mammary Neoplasms|Central neuroblastoma|Neuroblastoma|Amyotrophic Lateral Sclerosis|Malignant tumor of colon|Amyloidosis|Bipolar Disorder|Mood Disorders|Psychotic Disorders|Myocardial Infarction|Rheumatoid Arthritis|Astrocytoma|Metabolic Syndrome X|Malignant neoplasm of mouth|Alcoholic Intoxication, Chronic|Leukemia, Myelocytic, Acute|Epithelial ovarian…
CE_gene_113	ENSG00000000457	SCYL3
CE_gene_11300	ENSG00000068650	ATP11A	|Mycoses|Autoimmune Diseases|Congestive heart failure|solid tumor|Heart failure|Acute lymphocytic leukemia|Precursor Cell Lymphoblastic Leukemia Lymphoma|Lymphoid leukemia
CE_gene_11301	ENSG00000126217	MCF2L	|Parkinson Disease|Renal Cell Carcinoma|Osteopenia|Degenerative polyarthritis|Parkinsonian Disorders|Arteriosclerosis|Tremor|Pain|Atherosclerosis|HIV Infections|Hepatitis B|Dystonia|Virus Diseases|Cardiovascular Diseases|Dystonia Disorders|Pancreatic carcinoma
CE_gene_11302	ENSG00000126226	PCID2
CE_gene_11303	ENSG00000139842	CUL4A	|Mammary Neoplasms|Malignant tumor of colon|Malignant neoplasm of ovary|Adenoma|Hepatocarcinogenesis|HIV Infections|Pituitary Diseases|Sarcoma|Pituitary Adenoma|Lung Neoplasms|Osteosarcoma|Osteosarcoma of bone|Mesothelioma|Premature aging syndrome
CE_gene_11305	ENSG00000150401	DCUN1D2
CE_gene_11311	ENSG00000130177	CDC16
CE_gene_11312	ENSG00000169062	UPF3A	|Neurologic Symptoms
CE_gene_11314	ENSG00000178184	PARD6G	|Liver neoplasms
CE_gene_11315	ENSG00000101546	RBFA	|Autism Spectrum Disorders
CE_gene_11317	ENSG00000122490	PQLC1
CE_gene_11320	ENSG00000131196	NFATC1	|Malignant tumor of colon|Diabetes Mellitus, Non-Insulin-Dependent|Malignant neoplasm of ovary|Osteopenia|Rheumatoid Arthritis|ovarian neoplasm|Non-Neoplastic Disorder|Leukemia, Myelocytic, Acute|Epithelial ovarian cancer|Patent ductus arteriosus|Lymphoma|Sarcoma|Autoimmune Diseases|Lung Neoplasms|Interstitial lung fibrosis|Bladder Neoplasm|Arthritis|Hodgkin Disease|Diffuse Large B-Cell Lymphoma|…
CE_gene_11321	ENSG00000166377	ATP9B	|Alzheimer's Disease
CE_gene_11323	ENSG00000197971	MBP	|Global developmental delay|Schizophrenia|Alzheimer's Disease|Retinitis Pigmentosa|Autistic Disorder|Neurodegenerative Disorders|Amyloidosis|Parkinson Disease|Senile Plaques|Prostatic Neoplasms|Rheumatoid Arthritis|Plaque, Amyloid|Astrocytoma|Alcoholic Intoxication, Chronic|Liver neoplasms|Glioblastoma|Lymphoma, Non-Hodgkin|Cerebrovascular accident|Cholera|Malignant Glioma|Hepatitis B|Well Differ…
CE_gene_11326	ENSG00000180011	ZADH2
CE_gene_11327	ENSG00000215421	ZNF407	|Intellectual Disability|Autistic Disorder|Impaired cognition
CE_gene_11329	ENSG00000133313	CNDP2	|Diabetes Mellitus, Non-Insulin-Dependent|Kidney Diseases|Hyperactive behavior|Mood Disorders|leukemia|Diabetic Nephropathy|Leukemia, Myelocytic, Acute|Diabetes Mellitus, Insulin-Dependent|Stomach Neoplasms|Pancreatic carcinoma
CE_gene_1133	ENSG00000160058	BSDC1
CE_gene_11330	ENSG00000187773	FAM69C
CE_gene_11332	ENSG00000166347	CYB5A	|Autosomal recessive predisposition|Obesity|Malignant tumor of colon|Diabetes Mellitus, Non-Insulin-Dependent|Infantile onset|Osteoporosis|Adenoma|Rheumatoid Arthritis|Endometriosis|Delayed bone age|Short stature|Penile hypospadias|Abnormality of metabolism/homeostasis|Cryptorchidism|Pancreatic carcinoma
CE_gene_11334	ENSG00000166342	NETO1	|Schizophrenia|Alzheimer's Disease|Autistic Disorder
CE_gene_11335	ENSG00000141668	CBLN2	|Autism Spectrum Disorders|Hypertensive disease
CE_gene_11338	ENSG00000150637	CD226	|Colorectal Neoplasms|Rheumatoid Arthritis|Endometriosis|Pulmonary Fibrosis|Epithelial ovarian cancer|Diabetes Mellitus, Insulin-Dependent|Lymphoma|Autoimmune Diseases|Juvenile arthritis|Multiple Myeloma|Multiple Sclerosis|Encephalomyelitis|solid tumor|Systemic Scleroderma
CE_gene_11340	ENSG00000150636	CCDC102B
CE_gene_11341	ENSG00000166479	TMX3
CE_gene_11342	ENSG00000071991	CDH19	|Glioblastoma
CE_gene_11344	ENSG00000166401	SERPINB8
CE_gene_11347	ENSG00000206075	SERPINB5	|Mammary Neoplasms|Malignant tumor of colon|Colorectal Neoplasms|Adenoma|Adenocarcinoma|Lip and Oral Cavity Carcinoma|Malignant neoplasm of mouth|Epithelial ovarian cancer|Colonic Neoplasms|Secondary malignant neoplasm of bone|Noninfiltrating Intraductal Carcinoma|Bladder Neoplasm|Invasive Ductal Breast Carcinoma|Pancreatic carcinoma|Thyroid carcinoma|Carcinoma of bladder
CE_gene_11349	ENSG00000119537	KDSR	|B-Cell Lymphomas
CE_gene_11350	ENSG00000171791	BCL2	|Seizures|Epilepsy|Schizophrenia|Alzheimer's Disease|Mammary Neoplasms|Retinitis Pigmentosa|Central neuroblastoma|Autistic Disorder|Neurodegenerative Disorders|Obesity|Neuroblastoma|Amyotrophic Lateral Sclerosis|Malignant tumor of colon|Amyloidosis|Parkinson Disease|Cataract|Liver Cirrhosis|Colorectal Neoplasms|Diabetes Mellitus, Non-Insulin-Dependent|Kidney Diseases|Malignant neoplasm of ovary|R…
CE_gene_11352	ENSG00000141664	ZCCHC2	|Rheumatoid Arthritis
CE_gene_11354	ENSG00000141655	TNFRSF11A	|Autosomal recessive predisposition|Global developmental delay|Cognitive delay|Mental and motor retardation|Mammary Neoplasms|Obesity|Nystagmus|Hyperactive behavior|Osteopenia|Prostatic Neoplasms|Degenerative polyarthritis|Osteoporosis|leukemia|Rheumatoid Arthritis|Astrocytoma|Arteriosclerosis|Leukemia, Myelocytic, Acute|Glioblastoma|Coronary Arteriosclerosis|Atherosclerosis|Pneumonia|Squamous ce…
CE_gene_11355	ENSG00000134444	KIAA1468
CE_gene_11356	ENSG00000197563	PIGN	|Autosomal recessive predisposition|Seizures|Intellectual Disability|Epilepsy|Mental Retardation|Global developmental delay|Muscle hypotonia|Cognitive delay|Mental and motor retardation|Dull intelligence|Low intelligence|Poor school performance|Mental deficiency|Hyperreflexia|Nystagmus|Big calvaria|Increased size of cranium|Increased head circumference|Increased size of skull|Decreased tendon ref…
CE_gene_11358	ENSG00000101542	CDH20	|Adenoma|Adenocarcinoma
CE_gene_11364	ENSG00000134438	RAX	|Autosomal recessive predisposition|Virus Diseases|Craniofacial Abnormalities
CE_gene_11366	ENSG00000074657	ZNF532
CE_gene_11367	ENSG00000172175	MALT1	|Autosomal recessive predisposition|Rheumatoid Arthritis|Lip and Oral Cavity Carcinoma|Immunologic Deficiency Syndromes|Lymphoma|Autoimmune Diseases|Fever|Multiple Myeloma|Diffuse Large B-Cell Lymphoma|Encephalomyelitis|Leukemogenesis|B-Cell Lymphomas|Anemia|Fatigue|T-Cell Lymphoma|Congenital chromosomal disease
CE_gene_11369	ENSG00000049759	NEDD4L	|Epilepsy|Obesity|Malignant neoplasm of ovary|Endometriosis|Cerebrovascular accident|Hypertensive disease|Cleft Palate|Asthma|Cardiovascular Diseases
CE_gene_11371	ENSG00000134440	NARS
CE_gene_11372	ENSG00000066926	FECH	|Autosomal recessive predisposition|Malignant tumor of colon|Renal Cell Carcinoma|Metabolic Diseases|Liver Failure|Adenocarcinoma of colon|Liver diseases|MYELODYSPLASTIC SYNDROME|Glioblastoma|Malaria|Autosomal Dominant Disorder|Myopathy|Anemia|Myelodysplasia|Von Hippel-Lindau Syndrome
CE_gene_11376	ENSG00000091164	TXNL1	|Amyloidosis|Leukemia, Myelocytic, Acute
CE_gene_11378	ENSG00000166510	CCDC68	|Schizophrenia
CE_gene_11380	ENSG00000166845	C18orf54	|Adenocarcinoma|Lung Neoplasms
CE_gene_11381	ENSG00000174448	STARD6
CE_gene_11383	ENSG00000134046	MBD2	|Seizures|Schizophrenia|Mammary Neoplasms|Central neuroblastoma|Obesity|Neuroblastoma|Malignant tumor of colon|Parkinson Disease|Malignant neoplasm of ovary|Renal Cell Carcinoma|Hyperglycemia|Hyperactive behavior|Prostatic Neoplasms|leukemia|Adenoma|Adenocarcinoma|Lip and Oral Cavity Carcinoma|Malignant neoplasm of mouth|ovarian neoplasm|Major Depressive Disorder|Sporadic Breast Carcinoma|Non-Neo…
CE_gene_11386	ENSG00000141646	SMAD4	|Seizures|Intellectual Disability|Epilepsy|Liver Cirrhosis, Experimental|Mental Retardation|Dull intelligence|Low intelligence|Poor school performance|Mental deficiency|Mammary Neoplasms|Central neuroblastoma|Autistic Disorder|Neuroblastoma|Failure to gain weight|Malignant tumor of colon|Pediatric failure to thrive|Small head|Colorectal Neoplasms|Diabetes Mellitus, Non-Insulin-Dependent|Malignant…
CE_gene_11388	ENSG00000082212	ME2	|Schizophrenia|Bipolar Disorder|leukemia|Psychotic Disorders|Nonorganic psychosis|Lung Neoplasms|solid tumor|Promyelocytic leukemia
CE_gene_11389	ENSG00000134042	MRO	|Liver Cirrhosis, Experimental
CE_gene_11392	ENSG00000154839	SKA1	|Non-Neoplastic Disorder
CE_gene_11393	ENSG00000154832	CXXC1	|Autistic Disorder|nervous system disorder|Osteoporosis|Non-Neoplastic Disorder
CE_gene_11394	ENSG00000141644	MBD1	|Autistic Disorder|Adenocarcinoma|Infant, Premature|Pancreatic carcinoma|Secondary malignant neoplasm of lymph node|Thyroid Neoplasm
CE_gene_11396	ENSG00000167306	MYO5B	|Autosomal recessive predisposition|Schizophrenia|Mood Disorders|Malnutrition|Liver diseases|Liver neoplasms|Trichohepatoenteric Syndrome|Diarrhea|Cyst|Pheochromocytoma
CE_gene_11398	ENSG00000101670	LIPG	|Obesity|Diabetes Mellitus, Non-Insulin-Dependent|Overweight|Diabetes Mellitus|Myocardial Infarction|Metabolic Syndrome X|Hypercholesterolemia|Arteriosclerosis|Coronary Arteriosclerosis|Atherosclerosis|Coronary Artery Disease|Hypertensive disease|Cardiovascular Diseases|Dyslipidemias|Vascular Diseases|Coronary heart disease|Diabetic Retinopathy|Retinoblastoma
CE_gene_11399	ENSG00000265681	RPL17	|Adenocarcinoma|Rheumatoid Arthritis|HIV Infections|Diabetes Mellitus, Insulin-Dependent|Virus Diseases|Autoimmune Diseases|Human immunodeficiency virus (HIV) II infection category B1|Hepatitis C|Leukemia, T-Cell|Tuberculosis|Myocardial Ischemia|Aplastic Anemia
CE_gene_114	ENSG00000075945	KIFAP3	|Amyotrophic Lateral Sclerosis|Endometriosis|Colonic Neoplasms
CE_gene_11401	ENSG00000141627	DYM	|Autosomal recessive predisposition|Intellectual Disability|Mental Retardation|Global developmental delay|Schizophrenia|Cognitive delay|Mental and motor retardation|Dull intelligence|Low intelligence|Poor school performance|Mental deficiency|Central neuroblastoma|Autistic Disorder|Neuroblastoma|Small head|Diabetes|Diabetes Mellitus|Severe mental retardation (I.Q. 20-34)|Arteriosclerosis|Leukemia,…
CE_gene_11402	ENSG00000134030	CTIF
CE_gene_11403	ENSG00000184828	ZBTB7C	|Obesity|Malignant tumor of colon|Diabetes Mellitus, Non-Insulin-Dependent|Diabetes|Hyperglycemia|Meningioma|Metabolic Diseases|Diabetes Mellitus|Malnutrition|Metabolic Syndrome X|Lymphoma, Non-Hodgkin|Coronary Arteriosclerosis|Impaired glucose tolerance|Coronary Artery Disease|Cervix carcinoma|Cardiovascular Diseases|Kidney Failure, Chronic|Chronic kidney disease stage 5|Lipodystrophy|Dyslipidem…
CE_gene_11404	ENSG00000175387	SMAD2	|Liver Cirrhosis, Experimental|Alzheimer's Disease|Mammary Neoplasms|Obesity|Malignant tumor of colon|Colorectal Neoplasms|Malignant neoplasm of ovary|Renal Cell Carcinoma|Diabetes|Meningioma|Cerebellar Ataxia|Hyperactive behavior|Prostatic Neoplasms|Diabetes Mellitus|Degenerative polyarthritis|leukemia|Adenoma|Adenocarcinoma|Myocardial Infarction|Endometriosis|Mycoses|ovarian neoplasm|Arterioscl…
CE_gene_11406	ENSG00000167216	KATNAL2	|Autistic Disorder
CE_gene_11407	ENSG00000078043	PIAS2	|Central neuroblastoma|Neuroblastoma|Malignant tumor of colon|Renal Cell Carcinoma|Lymphoma|Diffuse Large B-Cell Lymphoma|B-Cell Lymphomas|T-Cell Lymphoma
CE_gene_11408	ENSG00000101638	ST8SIA5
CE_gene_11409	ENSG00000167210	LOXHD1
CE_gene_11410	ENSG00000141622	RNF165
CE_gene_11413	ENSG00000152234	ATP5A1
CE_gene_11414	ENSG00000152229	PSTPIP2	|Inflammatory disorder
CE_gene_11416	ENSG00000141469	SLC14A1	|Diabetes Mellitus|Diabetes Mellitus, Insulin-Dependent|Bladder Neoplasm|Carcinoma of bladder
CE_gene_11417	ENSG00000132874	SLC14A2	|Alzheimer's Disease|Malignant tumor of colon|Metabolic Syndrome X|Hepatitis B|Endometrial Carcinoma|Uterine Corpus Cancer|Small cell carcinoma of lung|Crohn Disease|Malignant neoplasm of endometrium
CE_gene_11418	ENSG00000152217	SETBP1	|Seizures|Intellectual Disability|Epilepsy|Mental Retardation|Global developmental delay|Dull intelligence|Low intelligence|Poor school performance|Mental deficiency|Mammary Neoplasms|Autistic Disorder|Failure to gain weight|Pediatric failure to thrive|leukemia|Degenerative brain disorder|Hepatoblastoma|Cerebral atrophy|Leukemia, Myelocytic, Acute|MYELODYSPLASTIC SYNDROME|Speech Delay|Weight Gain…
CE_gene_1142	ENSG00000121774	KHDRBS1	|Alzheimer's Disease|Mammary Neoplasms|Central neuroblastoma|Neurodegenerative Disorders|Obesity|Neuroblastoma|Amyotrophic Lateral Sclerosis|Malignant tumor of colon|Amyloidosis|Senile Plaques|Renal Cell Carcinoma|Cerebellar Ataxia|Prostatic Neoplasms|Degenerative polyarthritis|Osteoporosis|Adenocarcinoma|Diabetic Nephropathy|Plaque, Amyloid|Arteriosclerosis|Non-Neoplastic Disorder|Glioblastoma|H…
CE_gene_11420	ENSG00000132872	SYT4	|Obesity|Diabetes Mellitus, Non-Insulin-Dependent|Abnormal behavior|Mental disorders
CE_gene_11421	ENSG00000152214	RIT2	|Schizophrenia|Obesity|Parkinson Disease|Diabetes Mellitus, Non-Insulin-Dependent|Renal Cell Carcinoma|Adenoma|Liver diseases|Human immunodeficiency virus (HIV) II infection category B1|Hepatitis C|B-Cell Lymphomas|Mental disorders|Hepatitis
CE_gene_11422	ENSG00000101489	CELF4	|Epilepsy|nervous system disorder|Obesity|Diabetes Mellitus, Non-Insulin-Dependent|Myocardial Infarction|Cardiomyopathies|Abnormal behavior
CE_gene_11423	ENSG00000150477	KIAA1328
CE_gene_11424	ENSG00000134779	TPGS2	|Diabetes|Diabetes Mellitus|Diabetes Mellitus, Insulin-Dependent|Infant, Premature
CE_gene_11425	ENSG00000134775	FHOD3	|Cardiomyopathy, Dilated|Hyperlipidemia|Substance-Related Disorders
CE_gene_11428	ENSG00000141424	SLC39A6	|Liver Cirrhosis, Experimental|Mammary Neoplasms|Cholera|Secondary malignant neoplasm of bone|Invasive Ductal Breast Carcinoma|Pancreatic carcinoma|Liver and Intrahepatic Biliary Tract Carcinoma
CE_gene_11429	ENSG00000141425	RPRD1A
CE_gene_11430	ENSG00000141428	C18orf21
CE_gene_11431	ENSG00000141429	GALNT1	|Malignant neoplasm of ovary|Epithelial ovarian cancer
CE_gene_11432	ENSG00000153391	INO80C
CE_gene_11433	ENSG00000172466	ZNF24	|Liver neoplasms
CE_gene_11435	ENSG00000166974	MAPRE2	|Muscle hypotonia|Speech impairment|Delayed speech and language development|Language Delay|Squamous cell carcinoma|Speech Delay|Adenomatous Polyposis Coli|Penile hypospadias|Cleft Palate|Mandibular hypoplasia|Hypoplastic mandible condyle|Micrognathism|Congenital Epicanthus|Cryptorchidism|Low set ears|Pancreatic carcinoma|Uranostaphyloschisis|Short neck
CE_gene_11436	ENSG00000134769	DTNA	|Patent ductus arteriosus|Myopathy|Muscular Dystrophy|Congestive heart failure|Heart failure|Ventricular Septal Defects|Coronary heart disease
CE_gene_11437	ENSG00000101746	NOL4	|cervical cancer|Cervix carcinoma|Malignant tumor of cervix
CE_gene_11438	ENSG00000166960	CCDC178
CE_gene_11439	ENSG00000197705	KLHL14
CE_gene_11440	ENSG00000141441	GAREM
CE_gene_11442	ENSG00000134758	RNF138	|Crohn Disease
CE_gene_11446	ENSG00000118276	B4GALT6	|Multiple Sclerosis
CE_gene_11449	ENSG00000134760	DSG1	|Autosomal recessive predisposition|Alzheimer's Disease|Metabolic Diseases|Squamous cell carcinoma|Autosomal Dominant Disorder|Autoimmune Diseases
CE_gene_1145	ENSG00000121764	HCRTR1	|Schizophrenia|Malignant tumor of colon|Colorectal Neoplasms|Mood Disorders|Adenoma|Depressive disorder|Mental Depression|Pheochromocytoma|Migraine Disorders
CE_gene_11450	ENSG00000134765	DSC1	|Adenocarcinoma|Colitis|Squamous cell carcinoma of the head and neck
CE_gene_11451	ENSG00000134755	DSC2	|Autosomal recessive predisposition|Mammary Neoplasms|Malignant tumor of colon|Adenocarcinoma|Colitis|Cardiomyopathies|Squamous cell carcinoma|Alopecia|Secondary malignant neoplasm of lymph node|Chemical and Drug Induced Liver Injury
CE_gene_11452	ENSG00000134762	DSC3	|Mammary Neoplasms|Central neuroblastoma|Neuroblastoma|Adenocarcinoma|Colitis|Squamous cell carcinoma|Alopecia
CE_gene_11453	ENSG00000170558	CDH2	|Mammary Neoplasms|Obesity|Malignant tumor of colon|Mood Disorders|Degenerative polyarthritis|Adenocarcinoma|Diabetic Nephropathy|Autism Spectrum Disorders|Nerve Degeneration|Leukemia, Myelocytic, Acute|Glioblastoma|Stomach Neoplasms|Coronary Artery Disease|Bladder Neoplasm|Multiple Myeloma|Adenocarcinoma of lung (disorder)|Dissecting aneurysm of the thoracic aorta|Osteosarcoma|Osteosarcoma of bo…
CE_gene_11454	ENSG00000154080	CHST9
CE_gene_11455	ENSG00000171885	AQP4	|Seizures|Epilepsy|Schizophrenia|Alzheimer's Disease|Retinitis Pigmentosa|Autistic Disorder|nervous system disorder|Amyotrophic Lateral Sclerosis|Amyloidosis|Impaired cognition|Adenocarcinoma|Brain Neoplasms|Plaque, Amyloid|Depressive disorder|Astrocytoma|Mental Depression|Glioblastoma|Coronary Arteriosclerosis|Cerebrovascular accident|Liver Failure, Acute|Graves Disease|Autoimmune Diseases|Infan…
CE_gene_11456	ENSG00000141384	TAF4B	|Autosomal recessive predisposition|Adenocarcinoma of colon
CE_gene_11458	ENSG00000141380	SS18	|Sarcoma|synovial sarcoma|Rhabdomyosarcoma
CE_gene_11459	ENSG00000198795	ZNF521	|leukemia|Brain Neoplasms|Cervix carcinoma|Acute lymphocytic leukemia|Medulloblastoma
CE_gene_11461	ENSG00000134489	HRH4	|Schizophrenia|Colorectal Neoplasms|Adenocarcinoma|Stomach Neoplasms|Autoimmune Diseases|Asthma|Arthritis|Multiple Sclerosis
CE_gene_11462	ENSG00000141447	OSBPL1A	|Central neuroblastoma|Obesity|Neuroblastoma|Adenoma of large intestine
CE_gene_11463	ENSG00000154040	CABYR	|Colorectal Neoplasms|Brain Neoplasms
CE_gene_11464	ENSG00000168234	TTC39C
CE_gene_11466	ENSG00000154065	ANKRD29
CE_gene_11469	ENSG00000101782	RIOK3	|Virus Diseases
CE_gene_1147	ENSG00000142910	TINAGL1	|Rheumatoid Arthritis
CE_gene_11470	ENSG00000134490	TMEM241
CE_gene_11471	ENSG00000101773	RBBP8	|Autosomal recessive predisposition|Intellectual Disability|Mental Retardation|Dull intelligence|Low intelligence|Poor school performance|Mental deficiency|Mammary Neoplasms|Malignant tumor of colon|Small head|Malignant neoplasm of ovary|Impaired cognition|ovarian neoplasm|Non-Neoplastic Disorder|Delayed bone age|Short stature|Trichohepatoenteric Syndrome|Penile hypospadias|synovial sarcoma|Bladd…
CE_gene_11473	ENSG00000158201	ABHD3
CE_gene_11475	ENSG00000141446	ESCO1	|Alzheimer's Disease|Central neuroblastoma|Neuroblastoma|Amyloidosis|Hyperactive behavior|Impaired cognition|Plaque, Amyloid|Bladder Neoplasm|Carcinoma of bladder|Mesothelioma
CE_gene_11476	ENSG00000141449	GREB1L
CE_gene_11478	ENSG00000101557	USP14	|Seizures|nervous system disorder|Malignant tumor of colon|Amyloidosis|Cerebellar Ataxia|Adenoma|Rheumatoid Arthritis|Astrocytoma|HIV Infections|Ataxia|Lung Neoplasms|Multiple Myeloma|Adenocarcinoma of lung (disorder)|Small cell carcinoma of lung|Ulcerative Colitis|Neutropenia
CE_gene_11481	ENSG00000079101	CLUL1	|Mammary Neoplasms
CE_gene_11482	ENSG00000176890	TYMS	|Mammary Neoplasms|nervous system disorder|Malignant tumor of colon|Colorectal Neoplasms|Malignant neoplasm of ovary|Renal Cell Carcinoma|Meningioma|Metabolic Diseases|Prostatic Neoplasms|leukemia|Adenoma|Adenocarcinoma|Rheumatoid Arthritis|Adenocarcinoma of colon|Brain Neoplasms|Astrocytoma|ovarian neoplasm|Sporadic Breast Carcinoma|Leukemia, Myelocytic, Acute|Liver neoplasms|Epithelial ovarian …
CE_gene_11483	ENSG00000132199	ENOSF1	|Mammary Neoplasms|Hepatitis B|Malaria|Infant, Premature|Endometrial Carcinoma|Werner Syndrome|Uterine Corpus Cancer|Malignant neoplasm of endometrium|Premature aging syndrome
CE_gene_11485	ENSG00000141433	ADCYAP1	|Schizophrenia|Alzheimer's Disease|Central neuroblastoma|Neurodegenerative Disorders|Neuroblastoma|Amyotrophic Lateral Sclerosis|Amyloidosis|Diabetes Mellitus, Non-Insulin-Dependent|Diabetes|Bipolar Disorder|Prostatic Neoplasms|Diabetes Mellitus|Brain Neoplasms|Depressive disorder|Mental Depression|Cardiomyopathies|Pain|Hypertensive disease|Pituitary Diseases|Drug abuse|Kidney Failure|Anxiety|Mul…
CE_gene_1149	ENSG00000168528	SERINC2	|Alcoholic Intoxication, Chronic|Lung Neoplasms
CE_gene_11491	ENSG00000101605	MYOM1
CE_gene_11492	ENSG00000118680	MYL12B	|Liver neoplasms|Cardiomyopathies|Hyperlipoproteinemia Type IIa
CE_gene_11493	ENSG00000177426	TGIF1	|Adenoma|Psychotic Disorders|Rheumatoid Arthritis|Leukemia, Myelocytic, Acute|Nonorganic psychosis|Infant, Premature|MIXED LINEAGE LEUKEMIA|Depressed nasal root/bridge|Depressed nasal bridge|Concave bridge of nose|Refractory anemias|Congenital Abnormality
CE_gene_11494	ENSG00000082397	EPB41L3	|Mammary Neoplasms|Malignant neoplasm of ovary|Meningioma|Adenocarcinoma|Brain Neoplasms|ovarian neoplasm|Meningioma, benign, no ICD-O subtype|Lung Neoplasms|Adenocarcinoma of lung (disorder)|precancerous lesions|T-Cell Lymphoma|Small cell carcinoma of lung|Secondary malignant neoplasm of lymph node
CE_gene_11495	ENSG00000154655	L3MBTL4
CE_gene_11502	ENSG00000168502	SOGA2
CE_gene_11504	ENSG00000101745	ANKRD12
CE_gene_11505	ENSG00000128791	TWSG1	|Mammary Neoplasms|Neuroblastoma|Malignant tumor of colon|Liver Cirrhosis|Renal Cell Carcinoma|leukemia|Adenoma|Cirrhosis|Leukemia, Myelocytic, Acute|Epithelial ovarian cancer|Lymphoma, Non-Hodgkin|Acute leukemia|Squamous cell carcinoma|Cervix carcinoma|Lung Neoplasms|Bladder Neoplasm|Diffuse Large B-Cell Lymphoma|Acute lymphocytic leukemia|Leukemogenesis|Pancreatic carcinoma|Medulloblastoma|Cong…
CE_gene_11506	ENSG00000017797	RALBP1	|Seizures|Epilepsy|Mammary Neoplasms|Central neuroblastoma|Neuroblastoma|Malignant tumor of colon|Amyloidosis|Malignant neoplasm of ovary|Renal Cell Carcinoma|Diabetes|Meningioma|Hypoglycemia|Prostatic Neoplasms|Diabetes Mellitus|leukemia|Leukemia, Myelocytic, Acute|Glioblastoma|Hyperinsulinism|Malignant Glioma|Acute leukemia|Herpes Simplex Infections|Secondary malignant neoplasm of bone|Meningio…
CE_gene_11507	ENSG00000154845	PPP4R1
CE_gene_11509	ENSG00000168454	TXNDC2
CE_gene_1151	ENSG00000121766	ZCCHC17
CE_gene_11510	ENSG00000101558	VAPA	|Amyotrophic Lateral Sclerosis|Bipolar Disorder|Bronchopulmonary Dysplasia|Borderline Personality Disorder|Hepatitis C
CE_gene_11514	ENSG00000154889	MPPE1	|Bipolar Disorder|Bronchopulmonary Dysplasia|Borderline Personality Disorder
CE_gene_11515	ENSG00000141404	GNAL	|Schizophrenia|Parkinson Disease|Bipolar Disorder|Tremor|Dystonia|Dystonia Disorders
CE_gene_11516	ENSG00000154864	PIEZO2
CE_gene_11521	ENSG00000141391	SLMO1
CE_gene_11522	ENSG00000134278	SPIRE1
CE_gene_11523	ENSG00000101624	CEP76
CE_gene_11524	ENSG00000128789	PSMG2	|MYELODYSPLASTIC SYNDROME|Herpes Simplex Infections
CE_gene_11525	ENSG00000175354	PTPN2	|Diabetes|Diabetes Mellitus|leukemia|Rheumatoid Arthritis|Metabolic Syndrome X|Colitis|Glioblastoma|Diabetes Mellitus, Insulin-Dependent|Lymphoma|Autoimmune Diseases|Juvenile arthritis|Hodgkin Disease|Multiple Sclerosis|Arthralgia|Leukemia, T-Cell|B-Cell Lymphomas|T-Cell Lymphoma|Crohn Disease|Ulcerative Colitis|Inflammatory Bowel Diseases
CE_gene_11527	ENSG00000168675	LDLRAD4
CE_gene_11528	ENSG00000177150	FAM210A
CE_gene_11529	ENSG00000101654	RNMT	|nervous system disorder|Neuropathy|Peripheral Neuropathy|Muscle Weakness|Autosomal Dominant Disorder|Charcot-Marie-Tooth Disease|Nephroblastoma|Dejerine-Sottas Disease (disorder)|Congenital Abnormality
CE_gene_1153	ENSG00000134644	PUM1	|Mammary Neoplasms
CE_gene_11530	ENSG00000141934	PPAP2C
CE_gene_11532	ENSG00000105549	THEG	|Central neuroblastoma|Obesity|Neuroblastoma|Malignant neoplasm of ovary|Renal Cell Carcinoma|leukemia|Brain Neoplasms|Acute leukemia|Acute lymphocytic leukemia|Hypogonadism|Mental disorders
CE_gene_11534	ENSG00000172270	BSG	|Schizophrenia|Alzheimer's Disease|Mammary Neoplasms|Retinitis Pigmentosa|Central neuroblastoma|Neuroblastoma|Malignant tumor of colon|Amyloidosis|Liver Cirrhosis|Malignant neoplasm of ovary|Renal Cell Carcinoma|Meningioma|Prostatic Neoplasms|Degenerative polyarthritis|leukemia|Adenoma|Adenocarcinoma|Rheumatoid Arthritis|Cirrhosis|Adenocarcinoma of colon|Endometriosis|Brain Neoplasms|Astrocytoma|…
CE_gene_11543	ENSG00000011304	PTBP1	|Intellectual Disability|Epilepsy|Mental Retardation|Schizophrenia|Alzheimer's Disease|Central neuroblastoma|Autistic Disorder|Neurodegenerative Disorders|nervous system disorder|Neuroblastoma|Amyotrophic Lateral Sclerosis|Malignant tumor of colon|Parkinson Disease|Colorectal Neoplasms|Malignant neoplasm of ovary|Renal Cell Carcinoma|Impaired cognition|leukemia|Adenoma|Adenocarcinoma|Diabetic Nep…
CE_gene_11544	ENSG00000129951	LPPR3
CE_gene_11547	ENSG00000197561	ELANE	|Autosomal recessive predisposition|Seizures|Epilepsy|Alzheimer's Disease|Mammary Neoplasms|Obesity|Malignant tumor of colon|Amyloidosis|Cataract|Infantile onset|Hyperactive behavior|leukemia|Hepatoblastoma|Myocardial Infarction|Rheumatoid Arthritis|Mycoses|Leukemia, Myelocytic, Acute|Colitis|Pulmonary Fibrosis|Liver neoplasms|MYELODYSPLASTIC SYNDROME|Hepatocarcinogenesis|Sepsis|Coronary Arterios…
CE_gene_11550	ENSG00000182087	TMEM259
CE_gene_11552	ENSG00000064687	ABCA7	|Alzheimer's Disease|Amyloidosis|Parkinson Disease|Senile Plaques|Impaired cognition|Plaque, Amyloid|Age related macular degeneration|Alzheimer Disease, Late Onset|Autoimmune Diseases|Multiple Sclerosis|Mild cognitive disorder|Memory impairment
CE_gene_11553	ENSG00000180448	HMHA1
CE_gene_11556	ENSG00000064932	SBNO2	|Schizophrenia|Alzheimer's Disease|Central neuroblastoma|Neuroblastoma|Parkinson Disease|Diabetes Mellitus, Non-Insulin-Dependent|Hyperactive behavior
CE_gene_11559	ENSG00000099624	ATP5D
CE_gene_11560	ENSG00000167470	MIDN
CE_gene_11564	ENSG00000160953	MUM1	|Lymphoma, Non-Hodgkin|Lymphoma|Virus Diseases|Disseminated Malignant Neoplasm|Multiple Myeloma|Diffuse Large B-Cell Lymphoma|Primary Effusion Lymphoma|B-Cell Lymphomas|T-Cell Lymphoma|Anaplasia
CE_gene_11565	ENSG00000115286	NDUFS7	|Schizophrenia|Neurodegenerative Disorders|Malignant neoplasm of ovary|Diabetes|Diabetes Mellitus|Cardiomyopathies
CE_gene_11566	ENSG00000130005	GAMT	|Autosomal recessive predisposition|Seizures|Intellectual Disability|Epilepsy|Mental Retardation|Global developmental delay|Cognitive delay|Mental and motor retardation|Dull intelligence|Low intelligence|Poor school performance|Mental deficiency|Hyperreflexia|Cerebellar Ataxia|Malnutrition|Speech impairment|Delayed speech and language development|Language Delay|Speech Delay|Myoclonus
CE_gene_11567	ENSG00000071626	DAZAP1	|Schizophrenia|Bipolar Disorder|Acute lymphocytic leukemia|Leukemogenesis|Precursor Cell Lymphoblastic Leukemia Lymphoma
CE_gene_11569	ENSG00000115266	APC2	|Intellectual Disability|Mental Retardation|Global developmental delay|Muscle hypotonia|Cognitive delay|Mental and motor retardation|Dull intelligence|Low intelligence|Poor school performance|Mental deficiency|Alzheimer's Disease|Mammary Neoplasms|Obesity|Malignant tumor of colon|Colorectal Neoplasms|Malignant neoplasm of ovary|Hypoglycemia|Big calvaria|Increased size of cranium|Increased head ci…
CE_gene_1157	ENSG00000060656	PTPRU	|Obesity|Colorectal Neoplasms|Diabetes Mellitus, Non-Insulin-Dependent|Malignant neoplasm of ovary|Renal Cell Carcinoma|Diabetes|Hyperglycemia|Diabetes Mellitus|leukemia|Astrocytoma|Leukemia, Myelocytic, Acute|Diabetes Mellitus, Insulin-Dependent|Hypertensive disease|Lung Neoplasms|Adenocarcinoma of lung (disorder)|Multiple Sclerosis|Osteosarcoma|Osteosarcoma of bone|Pheochromocytoma|Congenital c…
CE_gene_11570	ENSG00000130270	ATP8B3	|Obesity
CE_gene_11575	ENSG00000099840	IZUMO4
CE_gene_11576	ENSG00000065000	AP3D1	|Seizures|nervous system disorder|Myocardial Infarction
CE_gene_11578	ENSG00000104886	PLEKHJ1
CE_gene_1158	ENSG00000116353	MECR	|Schizophrenia
CE_gene_11588	ENSG00000186300	ZNF555
CE_gene_11592	ENSG00000104953	TLE6	|Malignant tumor of colon
CE_gene_11594	ENSG00000104964	AES	|Parkinson Disease|leukemia|Leukemia, Myelocytic, Acute|Colonic Neoplasms|Adenocarcinoma of lung (disorder)|Myocardial Ischemia
CE_gene_11599	ENSG00000129932	DOHH	|Glioblastoma|Lymphoma|Malaria|B-Cell Lymphomas
CE_gene_116	ENSG00000120370	GORAB	|Diabetes Mellitus, Non-Insulin-Dependent|Osteoporosis|Autosomal Recessive Disorder|Diabetic Retinopathy
CE_gene_1160	ENSG00000159023	EPB41	|Malignant neoplasm of ovary|ovarian neoplasm
CE_gene_11604	ENSG00000006638	TBXA2R	|Myocardial Infarction|Astrocytoma|Coronary Artery Disease|Asthma|Multiple Myeloma|Adenocarcinoma of lung (disorder)|Chemical and Drug Induced Liver Injury|Nephroblastoma
CE_gene_11605	ENSG00000105298	CACTIN
CE_gene_11606	ENSG00000186111	PIP5K1C	|Autosomal recessive predisposition|muscle degeneration|Skeletal muscle atrophy|Neurogenic Muscular Atrophy|Neurogenic muscle atrophy, especially in the lower limbs
CE_gene_11610	ENSG00000173976	RAX2	|Retinitis Pigmentosa
CE_gene_11612	ENSG00000105278	ZFR2
CE_gene_11613	ENSG00000167654	ATCAY	|Intellectual Disability|Mental Retardation|Alzheimer's Disease|nervous system disorder|Amyloidosis|Senile Plaques|Cerebellar Ataxia|Plaque, Amyloid|Dystonia|Ataxia|Dystonia Disorders|Mental disorders
CE_gene_11614	ENSG00000077009	NMRK2
CE_gene_11619	ENSG00000060566	CREB3L3	|Liver neoplasms|Hepatitis B|Steatohepatitis
CE_gene_1162	ENSG00000198492	YTHDF2
CE_gene_11620	ENSG00000077463	SIRT6	|Obesity|Malignant tumor of colon|Senile Plaques|Hypoglycemia|Prostatic Neoplasms|Degenerative polyarthritis|Rheumatoid Arthritis|Sporadic Breast Carcinoma|Liver neoplasms|Hepatocarcinogenesis|Sepsis|Squamous cell carcinoma|Steatohepatitis|Noninfiltrating Intraductal Carcinoma|Chronic Obstructive Airway Disease|Septicemia|Huntington Disease|Arthritis|Non-alcoholic Fatty Liver Disease|Endometrial …
CE_gene_11621	ENSG00000089847	ANKRD24
CE_gene_11624	ENSG00000178078	STAP2	|B-Cell Lymphomas
CE_gene_11625	ENSG00000008382	MPND
CE_gene_11626	ENSG00000141985	SH3GL1	|leukemia|Leukemia, Myelocytic, Acute|MYELODYSPLASTIC SYNDROME|Acute leukemia|Hodgkin Disease|Acute lymphocytic leukemia|Leukemogenesis
CE_gene_11627	ENSG00000167671	UBXN6
CE_gene_1163	ENSG00000162419	GMEB1
CE_gene_11634	ENSG00000105355	PLIN3	|Liver Cirrhosis, Experimental|Obesity|Liver neoplasms|Cervix carcinoma|Hepatitis C
CE_gene_11637	ENSG00000105426	PTPRS	|Colitis|Ulcerative Colitis|Inflammatory Bowel Diseases
CE_gene_11639	ENSG00000130254	SAFB2	|Mammary Neoplasms
CE_gene_1164	ENSG00000120656	TAF12	|Central neuroblastoma|Neuroblastoma|Amyotrophic Lateral Sclerosis|Sarcoma
CE_gene_11640	ENSG00000160633	SAFB	|Schizophrenia|Mammary Neoplasms|Amyloidosis|Adenocarcinoma|Psychotic Disorders|Myocardial Infarction|Squamous cell carcinoma|Nonorganic psychosis|Interstitial lung fibrosis|Crohn Disease|Ulcerative Colitis|Gastroesophageal reflux disease
CE_gene_11642	ENSG00000167733	HSD11B1L	|Congenital Abnormality
CE_gene_11643	ENSG00000196365	LONP1	|Autosomal recessive predisposition|Global developmental delay|Muscle hypotonia|Cognitive delay|Mental and motor retardation|Mammary Neoplasms|Cataract|Diabetes|Lens Opacities|Prostatic Neoplasms|Diabetes Mellitus|leukemia|Non-Neoplastic Disorder|Delayed bone age|Leukemia, Myelocytic, Acute|Cardiomyopathies|Short stature|Squamous cell carcinoma|Lymphoma|Anteverted nostril|Curvature of spine|Senso…
CE_gene_11645	ENSG00000141994	DUS3L
CE_gene_11647	ENSG00000174886	NDUFA11
CE_gene_11650	ENSG00000031823	RANBP3	|Malignant tumor of colon|Liver neoplasms|Virus Diseases
CE_gene_11651	ENSG00000087903	RFX2
CE_gene_11652	ENSG00000130377	ACSBG2	|Adrenoleukodystrophy|Tuberculosis
CE_gene_11659	ENSG00000125648	SLC25A23
CE_gene_1166	ENSG00000180198	RCC1	|Retinitis Pigmentosa|Muscle Spasticity|Renal Cell Carcinoma|leukemia|Leukemia, Myelocytic, Acute|Congenital deafness|Well Differentiated Oligodendroglioma|oligodendroglioma|Asthma|Pancreatic carcinoma|Retinoblastoma
CE_gene_11660	ENSG00000130545	CRB3
CE_gene_11661	ENSG00000205744	DENND1C
CE_gene_11664	ENSG00000125726	CD70	|Renal Cell Carcinoma|Meningioma|Hyperactive behavior|leukemia|Rheumatoid Arthritis|Brain Neoplasms|Sporadic Breast Carcinoma|Glioblastoma|Lymphoma, Non-Hodgkin|Malignant Glioma|Meningioma, benign, no ICD-O subtype|Lymphoma|Lupus Erythematosus|Virus Diseases|Lupus Vulgaris|Autoimmune Diseases|Congestive heart failure|Lupus Erythematosus, Discoid|Multiple Myeloma|Hodgkin Disease|Diffuse Large B-Ce…
CE_gene_11665	ENSG00000125735	TNFSF14	|Obesity|Amyotrophic Lateral Sclerosis|Diabetes Mellitus, Non-Insulin-Dependent|Diabetes|Diabetes Mellitus|Degenerative polyarthritis|Rheumatoid Arthritis|Hypercholesterolemia|Colitis|Pulmonary Fibrosis|Herpes Simplex Infections|Lymphoma|Hypertensive disease|cervical cancer|Cervix carcinoma|Malignant tumor of cervix|Autoimmune Diseases|Asthma|Arthritis|Multiple Myeloma|Multiple Sclerosis|Diffuse …
CE_gene_11668	ENSG00000125733	TRIP10	|Mammary Neoplasms|Malignant neoplasm of ovary|Adenoma|Brain Neoplasms|cervical cancer|Cervix carcinoma|Malignant tumor of cervix|Huntington Disease|Liver and Intrahepatic Biliary Tract Carcinoma
CE_gene_11669	ENSG00000125731	SH2D3A	|Virus Diseases|B-Cell Lymphomas
CE_gene_1167	ENSG00000204138	PHACTR4
CE_gene_11670	ENSG00000141968	VAV1	|Liver Cirrhosis, Experimental|Mammary Neoplasms|Central neuroblastoma|Neuroblastoma|Hyperactive behavior|leukemia|Adenocarcinoma|Non-Neoplastic Disorder|Leukemia, Myelocytic, Acute|Patent ductus arteriosus|Lymphoma|Autoimmune Diseases|Lung Neoplasms|Adenocarcinoma of lung (disorder)|Diffuse Large B-Cell Lymphoma|solid tumor|Leukemogenesis|B-Cell Lymphomas|Pancreatic carcinoma|Medulloblastoma|T-C…
CE_gene_11671	ENSG00000174837	EMR1
CE_gene_11674	ENSG00000104880	ARHGEF18	|Central neuroblastoma|Neuroblastoma
CE_gene_11675	ENSG00000104883	PEX11G
CE_gene_11679	ENSG00000174788	PCP2	|Hyperactive behavior
CE_gene_1168	ENSG00000130772	MED18	|Intellectual Disability
CE_gene_11680	ENSG00000076944	STXBP2	|Autosomal recessive predisposition|Hyperactive behavior|Lymphoma|Juvenile arthritis
CE_gene_11684	ENSG00000090659	CD209	|Renal Cell Carcinoma|Rheumatoid Arthritis|HIV Infections|Diabetes Mellitus, Insulin-Dependent|Hepatitis B|Virus Diseases|Infant, Premature|Lupus Erythematosus, Discoid|Human immunodeficiency virus (HIV) II infection category B1|Hepatitis C|Tuberculosis|Carcinoma, Lewis Lung|Thrombocytopenia
CE_gene_11685	ENSG00000142449	FBN3	|Malignant neoplasm of ovary|Polycystic Ovary Syndrome
CE_gene_11686	ENSG00000066044	ELAVL1	|Mammary Neoplasms|Amyotrophic Lateral Sclerosis|Malignant tumor of colon|Malignant neoplasm of ovary|Meningioma|Hypoglycemia|Adenocarcinoma|Rheumatoid Arthritis|Endometriosis|Lip and Oral Cavity Carcinoma|Malignant neoplasm of mouth|Epithelial ovarian cancer|Glioblastoma|Meningioma, benign, no ICD-O subtype|Medulloblastoma|polyps|Crohn Disease|Squamous cell carcinoma of the head and neck
CE_gene_11693	ENSG00000142459	EVI5L
CE_gene_11694	ENSG00000090661	CERS4	|Malignant tumor of colon
CE_gene_11695	ENSG00000267855	NDUFA7
CE_gene_11696	ENSG00000167772	ANGPTL4	|Schizophrenia|Mammary Neoplasms|Obesity|Diabetes Mellitus, Non-Insulin-Dependent|Metabolic Diseases|Degenerative polyarthritis|Rheumatoid Arthritis|Adenocarcinoma of colon|Metabolic Syndrome X|Arteriosclerosis|Retinal Diseases|Liver neoplasms|Epithelial ovarian cancer|Glioblastoma|Coronary Arteriosclerosis|Atherosclerosis|Hyperinsulinism|Malignant Glioma|Impaired glucose tolerance|Coronary Arter…
CE_gene_11697	ENSG00000185236	RAB11B	|Alzheimer's Disease|HIV Infections
CE_gene_11698	ENSG00000099785	2018-03-02
CE_gene_11699	ENSG00000099783	HNRNPM	|Colorectal Neoplasms|Non-alcoholic Fatty Liver Disease
CE_gene_117	ENSG00000116132	PRRX1	|Autosomal recessive predisposition|Alzheimer's Disease|Obesity|Prostatic Neoplasms|leukemia|Phenotypic variability|Highly variable phenotype and severity|Highly variable phenotype, even within families|Highly variable clinical phenotype|Non-Neoplastic Disorder|Leukemia, Myelocytic, Acute|Cleft Palate|Mandibular hypoplasia|Hypoplastic mandible condyle|Micrognathism|Leukemogenesis|Pancreatic carci…
CE_gene_1170	ENSG00000130770	ATPIF1
CE_gene_11700	ENSG00000167785	ZNF558
CE_gene_11702	ENSG00000130803	ZNF317
CE_gene_11703	ENSG00000196110	ZNF699	|Alcoholic Intoxication, Chronic
CE_gene_11704	ENSG00000188321	ZNF559	|Stomach Neoplasms
CE_gene_11705	ENSG00000188629	ZNF177	|Stomach Neoplasms
CE_gene_11706	ENSG00000174652	ZNF266	|Osteoporosis|Retinoblastoma
CE_gene_11709	ENSG00000127445	PIN1	|Alzheimer's Disease|Mammary Neoplasms|Central neuroblastoma|Neurodegenerative Disorders|Obesity|Neuroblastoma|Amyotrophic Lateral Sclerosis|Malignant tumor of colon|Amyloidosis|Parkinson Disease|Senile Plaques|Renal Cell Carcinoma|Diabetes|Hyperglycemia|Prostatic Neoplasms|Diabetes Mellitus|leukemia|Rheumatoid Arthritis|Neuropathy|Sporadic Breast Carcinoma|Leukemia, Myelocytic, Acute|Pulmonary F…
CE_gene_11710	ENSG00000130813	C19orf66
CE_gene_11713	ENSG00000130816	DNMT1	|Schizophrenia|Alzheimer's Disease|Mammary Neoplasms|Hyperreflexia|Neurodegenerative Disorders|Muscle Spasticity|nervous system disorder|Obesity|Amyotrophic Lateral Sclerosis|Malignant tumor of colon|Amyloidosis|Parkinson Disease|Liver Cirrhosis|Colorectal Neoplasms|Diabetes Mellitus, Non-Insulin-Dependent|Malignant neoplasm of ovary|Renal Cell Carcinoma|Bipolar Disorder|Hyperglycemia|Meningioma|…
CE_gene_11714	ENSG00000105364	MRPL4
CE_gene_11716	ENSG00000105371	ICAM4	|Tuberculosis
CE_gene_1172	ENSG00000169403	PTAFR	|Liver Cirrhosis, Experimental|Malignant neoplasm of ovary|Arteriosclerosis|Atherosclerosis|Pneumonia|Polycystic Ovary Syndrome|Chronic Obstructive Airway Disease|Asthma|Multiple Sclerosis|Pneumonitis
CE_gene_11723	ENSG00000079999	KEAP1	|Alzheimer's Disease|Neurodegenerative Disorders|Amyotrophic Lateral Sclerosis|Malignant tumor of colon|Cataract|Liver Cirrhosis|Malignant neoplasm of ovary|Renal Cell Carcinoma|Diabetes|Prostatic Neoplasms|Diabetes Mellitus|Adenocarcinoma|Hepatoblastoma|Leukemia, Myelocytic, Acute|Epithelial ovarian cancer|Sepsis|Malignant Glioma|Squamous cell carcinoma|Immunologic Deficiency Syndromes|cervical …
CE_gene_11724	ENSG00000180739	S1PR5	|Glioblastoma|Chronic Obstructive Airway Disease|Diabetes Mellitus, Experimental
CE_gene_11727	ENSG00000129355	CDKN2D	|Central neuroblastoma|Neuroblastoma|Amyotrophic Lateral Sclerosis|Parkinson Disease|Malignant neoplasm of ovary|Degenerative polyarthritis|Rheumatoid Arthritis|MYELODYSPLASTIC SYNDROME|Epithelial ovarian cancer|Stomach Neoplasms|Congenital deafness|Sarcoma|Autoimmune Diseases|Atrial Premature Complexes|Gallbladder Carcinoma|Multiple Sclerosis|Encephalomyelitis|Osteosarcoma|Dwarfism|Leukemogenesi…
CE_gene_11728	ENSG00000129351	ILF3	|Mammary Neoplasms|Myocardial Infarction|Rheumatoid Arthritis|HIV Infections|Malignant Glioma|Congestive heart failure|Heart failure|Human immunodeficiency virus (HIV) II infection category B1|Hepatitis C
CE_gene_11729	ENSG00000213339	QTRT1	|Seizures|Malignant tumor of colon|Amyloidosis|Adenoma|Rheumatoid Arthritis|Adenocarcinoma of colon|Astrocytoma|HIV Infections|Lung Neoplasms|Multiple Myeloma|Small cell carcinoma of lung|Ulcerative Colitis|Neutropenia
CE_gene_1173	ENSG00000158161	EYA3	|Invasive carcinoma of breast
CE_gene_11730	ENSG00000079805	DNM2	|Autosomal recessive predisposition|Schizophrenia|Muscle hypotonia|Alzheimer's Disease|Mammary Neoplasms|Neurodegenerative Disorders|nervous system disorder|Amyotrophic Lateral Sclerosis|Malignant tumor of colon|Cataract|Malignant neoplasm of ovary|Diabetes|Hyperactive behavior|Metabolic Diseases|Diabetes Mellitus|Adenoma|Decreased tendon reflex|Neuropathy|Astrocytoma|Glioblastoma|Peripheral Neur…
CE_gene_11732	ENSG00000130733	YIPF2
CE_gene_11733	ENSG00000127616	SMARCA4	|Seizures|Intellectual Disability|Epilepsy|Mental Retardation|Global developmental delay|Muscle hypotonia|Cognitive delay|Mental and motor retardation|Dull intelligence|Low intelligence|Poor school performance|Mental deficiency|Small head|Nystagmus|Diabetes|Strabismus|Diabetes Mellitus|leukemia|Adenoma|Adenocarcinoma|Lip and Oral Cavity Carcinoma|Astrocytoma|Malignant neoplasm of mouth|ovarian ne…
CE_gene_11734	ENSG00000130164	LDLR	|Schizophrenia|Alzheimer's Disease|Mammary Neoplasms|Central neuroblastoma|Obesity|Neuroblastoma|Malignant tumor of colon|Amyloidosis|Senile Plaques|Colorectal Neoplasms|Diabetes Mellitus, Non-Insulin-Dependent|Renal Cell Carcinoma|Diabetes|Osteopenia|Metabolic Diseases|Overweight|Diabetes Mellitus|leukemia|Hepatoblastoma|Myocardial Infarction|Rheumatoid Arthritis|Plaque, Amyloid|Metabolic Syndro…
CE_gene_11736	ENSG00000130167	TSPAN16	|Acute lymphocytic leukemia
CE_gene_11737	ENSG00000105514	RAB3D	|Mammary Neoplasms|Well Differentiated Oligodendroglioma|oligodendroglioma|Secondary malignant neoplasm of lymph node
CE_gene_11738	ENSG00000105518	TMEM205
CE_gene_11740	ENSG00000187266	EPOR	|Mammary Neoplasms|Central neuroblastoma|Neuroblastoma|Diabetes Mellitus, Non-Insulin-Dependent|Renal Cell Carcinoma|leukemia|Adenocarcinoma|Hepatoblastoma|Brain Neoplasms|Nerve Degeneration|Leukemia, Myelocytic, Acute|MYELODYSPLASTIC SYNDROME|Epithelial ovarian cancer|Squamous cell carcinoma|Hypertensive disease|Malignant mesothelioma|Mesothelioma (malignant, clinical disorder) (disorder)|Cardio…
CE_gene_11743	ENSG00000130175	PRKCSH	|Hepatomegaly|Diabetic Nephropathy|Liver diseases|Diabetes Mellitus, Insulin-Dependent|Hepatitis B|Cyst|Virus Diseases|Cardiovascular Diseases
CE_gene_11744	ENSG00000196361	ELAVL3	|Liver neoplasms|Herpes Simplex Infections|Polycystic Ovary Syndrome|Bladder Neoplasm|Carcinoma, Transitional Cell|Encephalomyelitis|Small cell carcinoma of lung|Carcinoma of bladder
CE_gene_11746	ENSG00000130159	ECSIT	|Alzheimer's Disease|Virus Diseases|Bacterial Infections
CE_gene_11748	ENSG00000130165	ELOF1	|Leukemia, Myelocytic, Acute|cervical cancer|Cervix carcinoma|Malignant tumor of cervix|Endometrial Carcinoma|Retinoblastoma
CE_gene_11749	ENSG00000102575	ACP5	|Autosomal recessive predisposition|Liver Cirrhosis, Experimental|Mammary Neoplasms|Obesity|Osteopenia|Prostatic Neoplasms|Degenerative polyarthritis|Rheumatoid Arthritis|Hepatocarcinogenesis|Short stature|Pneumonia|Autoimmune Diseases|Arthritis|Multiple Myeloma|Osteosarcoma|Osteosarcoma of bone|Low set ears|Leukemia, T-Cell
CE_gene_1175	ENSG00000130768	SMPDL3B
CE_gene_11757	ENSG00000197857	ZNF44	|leukemia
CE_gene_1176	ENSG00000117748	RPA2	|Mammary Neoplasms|leukemia|Autoimmune Diseases
CE_gene_11762	ENSG00000104774	MAN2B1	|Autosomal recessive predisposition|Intellectual Disability|Mental Retardation|Global developmental delay|Muscle hypotonia|Cognitive delay|Mental and motor retardation|Dull intelligence|Low intelligence|Poor school performance|Mental deficiency|Hyperreflexia|Muscle Spasticity|Hepatomegaly|Dysarthria|Nystagmus|Big calvaria|Increased size of cranium|Increased head circumference|Increased size of sk…
CE_gene_11764	ENSG00000095059	DHPS	|Diabetes|Diabetes Mellitus|Glioblastoma|HIV Infections|Pneumonia|Diabetes Mellitus, Insulin-Dependent|Malaria|Infant, Premature|Human immunodeficiency virus (HIV) II infection category B1|Crohn Disease|Lung diseases
CE_gene_11765	ENSG00000132004	FBXW9
CE_gene_11766	ENSG00000198356	ASNA1	|Parkinson Disease
CE_gene_11767	ENSG00000039987	BEST2	|Ulcerative Colitis
CE_gene_11768	ENSG00000095066	HOOK2	|Alzheimer's Disease|Senile Plaques|Malignant neoplasm of ovary|Diabetes|Diabetes Mellitus|Plaque, Amyloid
CE_gene_1177	ENSG00000130775	THEMIS2	|Mammary Neoplasms|Malignant neoplasm of ovary|leukemia
CE_gene_11771	ENSG00000132026	RTBDN
CE_gene_11775	ENSG00000105607	GCDH	|Autosomal recessive predisposition|Muscle hypotonia|Muscle Spasticity|nervous system disorder|Hepatomegaly|Failure to gain weight|Pediatric failure to thrive|Hypoglycemia|Big calvaria|Increased size of cranium|Increased head circumference|Increased size of skull|Metabolic Diseases|Vomiting|Dystonia|Autosomal Dominant Disorder|Feeding difficulties in infancy|Infant, Premature|Autosomal Recessive …
CE_gene_11776	ENSG00000179115	FARSA
CE_gene_11778	ENSG00000179262	RAD23A	|Stomach Neoplasms|Human immunodeficiency virus (HIV) II infection category B1|PARKINSON DISEASE, LATE-ONSET
CE_gene_1178	ENSG00000117751	PPP1R8	|Diabetic Nephropathy|Colitis
CE_gene_11780	ENSG00000008441	NFIX	|Intellectual Disability|Mental Retardation|Muscle hypotonia|Dull intelligence|Low intelligence|Poor school performance|Mental deficiency|Alzheimer's Disease|Central neuroblastoma|Neuroblastoma|Failure to gain weight|Amyloidosis|Pediatric failure to thrive|Bipolar Disorder|Hyperactive behavior|Impaired cognition|Degenerative brain disorder|Plaque, Amyloid|Cerebral atrophy|hearing impairment|Epith…
CE_gene_11781	ENSG00000104915	STX10
CE_gene_11782	ENSG00000104957	CCDC130
CE_gene_11783	ENSG00000037757	MRI1	|Infant, Premature|Asthma
CE_gene_11785	ENSG00000132016	C19orf57
CE_gene_11786	ENSG00000132024	CC2D1A	|Autosomal recessive predisposition|Intellectual Disability|Mental Retardation|Global developmental delay|Cognitive delay|Mental and motor retardation|Hyperactive behavior|Impaired cognition|Severe mental retardation (I.Q. 20-34)|Major Depressive Disorder|Unipolar Depression|Human immunodeficiency virus (HIV) II infection category B1|Pancreatic carcinoma
CE_gene_11787	ENSG00000132000	PODNL1
CE_gene_11793	ENSG00000072071	LPHN1
CE_gene_11794	ENSG00000123146	CD97
CE_gene_11795	ENSG00000123136	DDX39A	|Alzheimer's Disease|Diabetes|Diabetes Mellitus|Myocardial Infarction|Rheumatoid Arthritis|Chagas Disease|Diabetes Mellitus, Insulin-Dependent|Bladder Neoplasm|Crohn Disease|Carcinoma of bladder|Ulcerative Colitis
CE_gene_11798	ENSG00000123159	GIPC1	|Mammary Neoplasms|Colorectal Neoplasms|Malignant neoplasm of ovary|Immunologic Deficiency Syndromes|Congenital deafness|cervical cancer|Cervix carcinoma|Malignant tumor of cervix|Pancreatic carcinoma|Pheochromocytoma|Malignant neoplasm of kidney
CE_gene_11799	ENSG00000132002	DNAJB1	|Neurodegenerative Disorders|Obesity|Parkinson Disease|Renal Cell Carcinoma|Bipolar Disorder|Liver neoplasms|Malaria|Polycystic Ovary Syndrome|Cardiomyopathy, Dilated|Neurologic Symptoms|Bacterial Infections|Congenital chromosomal disease
CE_gene_118	ENSG00000117501	MROH9
CE_gene_1180	ENSG00000009780	FAM76A
CE_gene_11801	ENSG00000131355	EMR3
CE_gene_11802	ENSG00000160961	ZNF333
CE_gene_11803	ENSG00000105143	SLC1A6	|Schizophrenia|Bipolar Disorder|Major Depressive Disorder|Unipolar Depression|Huntington Disease
CE_gene_11804	ENSG00000105137	SYDE1
CE_gene_1181	ENSG00000126709	IFI6	|Liver neoplasms|Virus Diseases|Multiple Myeloma|Hepatitis C
CE_gene_11811	ENSG00000186204	CYP4F12
CE_gene_11813	ENSG00000171903	CYP4F11
CE_gene_11814	ENSG00000167460	TPM4	|Liver Cirrhosis, Experimental|Osteoporosis|Weight Gain|Sarcoma|Invasive Ductal Breast Carcinoma
CE_gene_11816	ENSG00000141977	CIB3
CE_gene_11817	ENSG00000105058	FAM32A	|Mammary Neoplasms|Malignant neoplasm of ovary|ovarian neoplasm
CE_gene_11818	ENSG00000072958	AP1M1
CE_gene_11819	ENSG00000127527	EPS15L1
CE_gene_11820	ENSG00000105072	C19orf44
CE_gene_11826	ENSG00000127511	SIN3B	|Mammary Neoplasms|leukemia|Pancreatic carcinoma
CE_gene_11828	ENSG00000160111	CPAMD8	|Colorectal Neoplasms
CE_gene_11829	ENSG00000131351	HAUS8	|Renal Cell Carcinoma|Sarcoma|Chronic Obstructive Airway Disease
CE_gene_11830	ENSG00000099331	MYO9B	|Schizophrenia|Rheumatoid Arthritis|Autoimmune Diseases|Lung Neoplasms|Multiple Sclerosis|Crohn Disease|Ulcerative Colitis|Inflammatory Bowel Diseases
CE_gene_11831	ENSG00000053501	USE1	|Malignant tumor of colon|Diarrhea|Hepatitis B|Lymphoma|Multiple Myeloma|Anxiety Disorders|Mesothelioma
CE_gene_11834	ENSG00000130307	USHBP1
CE_gene_11835	ENSG00000105393	BABAM1	|ovarian neoplasm|Epithelial ovarian cancer|Breast Cancer, Familial
CE_gene_11838	ENSG00000130312	MRPL34
CE_gene_11841	ENSG00000130299	GTPBP3	|Amyloidosis|Brain Diseases|Neurologic Symptoms
CE_gene_11844	ENSG00000130304	SLC27A1	|Obesity|Diabetes Mellitus, Non-Insulin-Dependent|Metabolic Diseases|Overweight|Metabolic Syndrome X|Cardiovascular Diseases
CE_gene_11846	ENSG00000167483	FAM129C
CE_gene_11849	ENSG00000130479	MAP1S	|Parkinson Disease|Adenocarcinoma|Huntington Disease|Carcinoma, Transitional Cell|Hodgkin Disease|Liver and Intrahepatic Biliary Tract Carcinoma
CE_gene_1185	ENSG00000090020	SLC9A1	|Autosomal recessive predisposition|Epilepsy|Mammary Neoplasms|Dysarthria|Diabetes Mellitus, Non-Insulin-Dependent|Hyperglycemia|Cerebellar Ataxia|Diabetes Mellitus|leukemia|Arteriosclerosis|Leukemia, Myelocytic, Acute|Colitis|Glioblastoma|Progressive disorder|Pain|Atherosclerosis|Diarrhea|Hypertensive disease|cervical cancer|Cervix carcinoma|Well Differentiated Oligodendroglioma|Ataxia|Malignant…
CE_gene_11850	ENSG00000130475	FCHO1
CE_gene_11851	ENSG00000179913	B3GNT3	|Central neuroblastoma|Neuroblastoma|cervical cancer|Cervix carcinoma|Malignant tumor of cervix|Secondary malignant neoplasm of lymph node
CE_gene_11852	ENSG00000248099	INSL3	|Diabetes|Hyperactive behavior|Diabetes Mellitus|Osteoporosis|Adenoma|Lymphoma, Non-Hodgkin|Cyst|Pituitary Diseases|Graves Disease|Infant, Premature|Hypogonadism|Cryptorchidism|Thyroid carcinoma|Persistent embryonic structure|Secondary malignant neoplasm of lymph node|PACHYONYCHIA CONGENITA 3|Congenital Abnormality|Anaplasia
CE_gene_11855	ENSG00000007080	CCDC124
CE_gene_11857	ENSG00000105643	ARRDC2
CE_gene_11858	ENSG00000096996	IL12RB1	|Autosomal recessive predisposition|Central neuroblastoma|Neuroblastoma|Liver Cirrhosis|Malnutrition|Liver Failure|Endometriosis|Lymphoma, Non-Hodgkin|Sepsis|Trichohepatoenteric Syndrome|Immunologic Deficiency Syndromes|Icterus|Behcet Syndrome|Malaria|Primary biliary cirrhosis|Autosomal Recessive Disorder|Thyroid Diseases|Septicemia|Asthma|Dyslipidemias|Tuberculosis|Anemia
CE_gene_11864	ENSG00000130517	PGPEP1	|Schizophrenia|Colorectal Neoplasms|Hyperactive behavior|Psychotic Disorders|Liver neoplasms|Pneumonia|Hypertensive disease|Drug abuse|Nonorganic psychosis|Multiple Sclerosis|Encephalomyelitis|Endometrial Carcinoma|Vascular Diseases|Coronary heart disease|Retinoblastoma|Thyroid carcinoma|Persistent embryonic structure|Congenital Abnormality
CE_gene_11866	ENSG00000175489	LRRC25
CE_gene_11867	ENSG00000130511	SSBP4
CE_gene_11868	ENSG00000105655	ISYNA1	|Seizures|Liver Cirrhosis, Experimental|Obesity|Malignant tumor of colon|Parkinson Disease|Diabetes Mellitus, Non-Insulin-Dependent|Malignant neoplasm of ovary|Diabetes|Diabetes Mellitus|Impaired cognition|leukemia|Adenocarcinoma|Diabetic Nephropathy|Rheumatoid Arthritis|Liver diseases|Retinal Diseases|Sepsis|Coronary Arteriosclerosis|Coronary Artery Disease|Lymphoma|Hypertensive disease|Sarcoma|…
CE_gene_11870	ENSG00000105701	FKBP8
CE_gene_11871	ENSG00000105700	KXD1
CE_gene_11873	ENSG00000006015	C19orf60
CE_gene_11875	ENSG00000105696	TMEM59L
CE_gene_11876	ENSG00000105664	COMP	|nervous system disorder|Metabolic Diseases|Degenerative polyarthritis|Rheumatoid Arthritis|Autism Spectrum Disorders|Arteriosclerosis|Delayed bone age|Pain|Atherosclerosis|Sarcoma|Gait abnormality|Curvature of spine|Acquired scoliosis|Arthritis|Systemic Scleroderma|Arthralgia|Dwarfism|Hypercholesterolemia, Familial|Chondrosarcoma|Medulloblastoma|Diabetic Retinopathy|Atrial Septal Defects|Hyperli…
CE_gene_11877	ENSG00000005007	UPF1	|Amyotrophic Lateral Sclerosis
CE_gene_11879	ENSG00000051128	HOMER3	|Cerebrovascular accident
CE_gene_11880	ENSG00000064607	SUGP2
CE_gene_11881	ENSG00000105676	ARMC6
CE_gene_11883	ENSG00000064545	TMEM161A
CE_gene_11885	ENSG00000254901	MEF2BNB
CE_gene_11886	ENSG00000064490	RFXANK	|Autosomal recessive predisposition|Failure to gain weight|Pediatric failure to thrive|Colitis|Encephalitis|Diffuse Large B-Cell Lymphoma
CE_gene_11887	ENSG00000184162	NR2C2AP
CE_gene_11891	ENSG00000105705	SUGP1	|Schizophrenia|Neurodegenerative Disorders|Amyotrophic Lateral Sclerosis|Brain Neoplasms|Liver neoplasms|Glioblastoma|HIV Infections|Steatohepatitis|cervical cancer|Cervix carcinoma|Malignant tumor of cervix|Autoimmune Diseases|Primary Effusion Lymphoma|Frontotemporal Lobar Degeneration
CE_gene_11893	ENSG00000116922	C1orf109
CE_gene_11894	ENSG00000134690	CDCA8	|Depressive disorder|Mental Depression|Anxiety|Borderline Personality Disorder|Anxiety Disorders
CE_gene_11895	ENSG00000064547	LPAR2	|Schizophrenia|Retinitis Pigmentosa|Obesity|Malignant tumor of colon|Amyloidosis|Diabetes Mellitus, Non-Insulin-Dependent|Malignant neoplasm of ovary|Bipolar Disorder|Hyperactive behavior|Metabolic Diseases|Degenerative polyarthritis|leukemia|Malnutrition|Rheumatoid Arthritis|ovarian neoplasm|Major Depressive Disorder|Pulmonary Fibrosis|Liver neoplasms|Epithelial ovarian cancer|Glioblastoma|Pain|…
CE_gene_11896	ENSG00000089639	GMIP	|Major Depressive Disorder|Unipolar Depression
CE_gene_11897	ENSG00000105726	ATP13A1
CE_gene_11898	ENSG00000181896	ZNF101
CE_gene_11900	ENSG00000081665	ZNF506
CE_gene_11901	ENSG00000256771	ZNF253	|Neurodegenerative Disorders|Amyotrophic Lateral Sclerosis|Colorectal Neoplasms|Hyperactive behavior|leukemia|Hepatoblastoma|Autism Spectrum Disorders|Astrocytoma|Cerebral atrophy|ovarian neoplasm|Glioblastoma|Hepatocarcinogenesis|Herpes Simplex Infections|Hepatitis B|Autoimmune Diseases|Respiratory syncytial virus (RSV) infection in conditions classified elsewhere and of unspecified site|Systemi…
CE_gene_11902	ENSG00000197124	ZNF682
CE_gene_11905	ENSG00000188171	ZNF626
CE_gene_11907	ENSG00000105750	ZNF85	|Thrombocytopenia
CE_gene_11916	ENSG00000198521	ZNF43
CE_gene_11917	ENSG00000167232	ZNF91
CE_gene_1192	ENSG00000060642	PIGV	|Autosomal recessive predisposition|Seizures|Intellectual Disability|Mental Retardation|Severe mental retardation (I.Q. 20-34)|Persistent embryonic structure|Congenital Abnormality
CE_gene_11924	ENSG00000166289	PLEKHF1	|ovarian neoplasm|Virus Diseases|Bladder Neoplasm
CE_gene_11925	ENSG00000131943	C19orf12	|Amyotrophic Lateral Sclerosis|Impaired cognition|ovarian neoplasm|Presenile dementia|Motor Neuron Disease|Dementia
CE_gene_11926	ENSG00000105173	CCNE1	|Mammary Neoplasms|Central neuroblastoma|Neuroblastoma|Malignant neoplasm of ovary|Hyperactive behavior|Adenoma|Adenocarcinoma|ovarian neoplasm|Epithelial ovarian cancer|Glioblastoma|Squamous cell carcinoma|Adenomatous Polyposis Coli|Lung Neoplasms|Bladder Neoplasm|Multiple Myeloma|Carcinoma, Transitional Cell|Diffuse Large B-Cell Lymphoma|Osteosarcoma|Leukemogenesis|Osteosarcoma of bone|B-Cell L…
CE_gene_11928	ENSG00000168813	ZNF507
CE_gene_11929	ENSG00000178904	DPY19L3
CE_gene_1193	ENSG00000117713	ARID1A	|Seizures|Intellectual Disability|Epilepsy|Mental Retardation|Global developmental delay|Muscle hypotonia|Cognitive delay|Mental and motor retardation|Dull intelligence|Low intelligence|Poor school performance|Mental deficiency|Mammary Neoplasms|Central neuroblastoma|Neuroblastoma|Small head|Nystagmus|Malignant neoplasm of ovary|Strabismus|Adenocarcinoma|Endometriosis|ovarian neoplasm|hearing imp…
CE_gene_11930	ENSG00000105185	PDCD5	|Degenerative polyarthritis|leukemia|Rheumatoid Arthritis|Malignant Glioma|Stomach Neoplasms|Hepatitis B|Autoimmune Diseases|Arthritis|Adenocarcinoma of lung (disorder)|Osteosarcoma|Osteosarcoma of bone|Chondrosarcoma
CE_gene_11933	ENSG00000173809	TDRD12
CE_gene_11934	ENSG00000021488	SLC7A9	|Autosomal recessive predisposition|Alzheimer's Disease|Kidney Diseases|Diabetes|Diabetes Mellitus|Myocardial Infarction|Rheumatoid Arthritis|Chagas Disease|Diabetes Mellitus, Insulin-Dependent|Kidney Failure|Renal Insufficiency|Chronic Kidney Diseases
CE_gene_11938	ENSG00000124302	CHST8
CE_gene_11940	ENSG00000257103	LSM14A	|Virus Diseases
CE_gene_11942	ENSG00000105220	GPI	|Autosomal recessive predisposition|Intellectual Disability|Mental Retardation|Dull intelligence|Low intelligence|Poor school performance|Mental deficiency|Alzheimer's Disease|Mammary Neoplasms|Malignant tumor of colon|Senile Plaques|Colorectal Neoplasms|Malignant neoplasm of ovary|Cerebellar Ataxia|Degenerative polyarthritis|Rheumatoid Arthritis|Metabolic Syndrome X|Arteriosclerosis|Leukemia, My…
CE_gene_11944	ENSG00000126261	UBA2	|Human immunodeficiency virus (HIV) II infection category B1|Small cell carcinoma of lung|Liver and Intrahepatic Biliary Tract Carcinoma
CE_gene_11948	ENSG00000197841	ZNF181
CE_gene_11949	ENSG00000153896	ZNF599
CE_gene_11950	ENSG00000168661	ZNF30
CE_gene_11952	ENSG00000089351	GRAMD1A
CE_gene_11953	ENSG00000153902	LGI4
CE_gene_11955	ENSG00000105695	MAG	|Global developmental delay|Schizophrenia|Muscle hypotonia|Cognitive delay|Mental and motor retardation|Parkinson Disease|Nystagmus|Neuropathy|Major Depressive Disorder|Babinski Reflex|Cerebrovascular accident|Trichohepatoenteric Syndrome|Optic Atrophy|Autoimmune Diseases|Adrenoleukodystrophy|Multiple Sclerosis|Charcot-Marie-Tooth Disease|Mental disorders
CE_gene_11956	ENSG00000012124	CD22	|leukemia|Non-Neoplastic Disorder|MYELODYSPLASTIC SYNDROME|Lymphoma, Non-Hodgkin|Acute leukemia|Lymphoma|Autoimmune Diseases|Infant, Premature|Multiple Myeloma|Leukemia, Lymphocytic, Acute, L1|Diffuse Large B-Cell Lymphoma|Systemic Scleroderma|Acute lymphocytic leukemia|B-Cell Lymphomas|Mental disorders|Precursor Cell Lymphoblastic Leukemia Lymphoma|Lymphoid leukemia
CE_gene_11957	ENSG00000188508	KRTDAP
CE_gene_11958	ENSG00000161249	DMKN	|Colorectal Neoplasms|Colonic Neoplasms|Squamous cell carcinoma
CE_gene_11959	ENSG00000189001	SBSN
CE_gene_1196	ENSG00000117682	DHDDS	|Schizophrenia|Retinitis Pigmentosa|Central neuroblastoma|Neuroblastoma|Malignant tumor of colon|Liver Cirrhosis|Colorectal Neoplasms|Malignant neoplasm of ovary|Renal Cell Carcinoma|Hypoglycemia|Hyperactive behavior|Metabolic Diseases|leukemia|Adenocarcinoma|Psychotic Disorders|Brain Neoplasms|Astrocytoma|Leukemia, Myelocytic, Acute|Colitis|Liver neoplasms|MYELODYSPLASTIC SYNDROME|Epithelial ova…
CE_gene_11961	ENSG00000105677	TMEM147
CE_gene_11963	ENSG00000249115	HAUS5
CE_gene_11964	ENSG00000126254	RBM42
CE_gene_11965	ENSG00000011590	ZBTB32	|Squamous cell carcinoma of the head and neck|Promyelocytic leukemia
CE_gene_11968	ENSG00000205155	PSENEN	|Alzheimer's Disease|Central neuroblastoma|Neuroblastoma|Amyloidosis|Parkinson Disease|Senile Plaques|Alzheimer Disease, Late Onset
CE_gene_1197	ENSG00000131914	LIN28A	|Alzheimer's Disease|Mammary Neoplasms|Central neuroblastoma|Obesity|Neuroblastoma|Malignant tumor of colon|Diabetes Mellitus, Non-Insulin-Dependent|Malignant neoplasm of ovary|Diabetes|Diabetes Mellitus|leukemia|Adenoma|Diabetic Nephropathy|Brain Neoplasms|Malignant neoplasm of mouth|ovarian neoplasm|Liver neoplasms|Epithelial ovarian cancer|Glioblastoma|Hepatocarcinogenesis|Malignant Glioma|Squ…
CE_gene_11971	ENSG00000167595	C19orf55
CE_gene_11972	ENSG00000004777	ARHGAP33	|Schizophrenia
CE_gene_11975	ENSG00000161270	NPHS1	|Autosomal recessive predisposition|Malignant tumor of colon|Kidney Diseases|Hyperglycemia|Diabetic Nephropathy|Hypertensive disease|Nephrotic Syndrome|Cyst|Kidney Failure|Prenatal onset|Infant, Premature|Interstitial lung fibrosis|Autosomal Recessive Disorder|Kidney Failure, Chronic|Proteinuria|Chronic kidney disease stage 5|Multiple Sclerosis|Gastroesophageal reflux disease|Hyperlipidemia|Nephr…
CE_gene_11977	ENSG00000126243	LRFN3
CE_gene_11980	ENSG00000105254	TBCB
CE_gene_11984	ENSG00000197050	ZNF420
CE_gene_11985	ENSG00000188283	ZNF383
CE_gene_11986	ENSG00000196437	ZNF569	|Neurodegenerative Disorders|Amyotrophic Lateral Sclerosis|Colorectal Neoplasms|Hyperactive behavior|leukemia|Hepatoblastoma|Autism Spectrum Disorders|Astrocytoma|Cerebral atrophy|ovarian neoplasm|Glioblastoma|Hepatocarcinogenesis|Herpes Simplex Infections|Hepatitis B|Autoimmune Diseases|Respiratory syncytial virus (RSV) infection in conditions classified elsewhere and of unspecified site|Systemi…
CE_gene_11987	ENSG00000171817	ZNF540
CE_gene_11988	ENSG00000120784	ZFP30
CE_gene_11989	ENSG00000198182	ZNF607
CE_gene_1199	ENSG00000130695	CEP85
CE_gene_11990	ENSG00000189144	ZNF573
CE_gene_11993	ENSG00000011332	DPF1
CE_gene_11994	ENSG00000167642	SPINT2	|Autosomal recessive predisposition|Epilepsy|Mammary Neoplasms|Malignant neoplasm of ovary|Renal Cell Carcinoma|Adenocarcinoma|Astrocytoma|Liver neoplasms|Glioblastoma|cervical cancer|Mammary Neoplasms, Experimental|Cervix carcinoma|Fibroid Tumor|Uterine Fibroids|Malignant tumor of cervix|Abnormality of metabolism/homeostasis|Orbital separation excessive|Animal Mammary Neoplasms|Pancreatic carcin…
CE_gene_11995	ENSG00000167645	YIF1B
CE_gene_11999	ENSG00000188766	SPRED3
CE_gene_12000	ENSG00000171777	RASGRP4	|leukemia|Leukemia, Myelocytic, Acute|Asthma|Leukemogenesis
CE_gene_12001	ENSG00000196218	RYR1	|Autosomal recessive predisposition|Seizures|Muscle hypotonia|Failure to gain weight|Pediatric failure to thrive|Renal Cell Carcinoma|Infantile onset|Hyperactive behavior|Phenotypic variability|Highly variable phenotype and severity|Highly variable phenotype, even within families|Highly variable clinical phenotype|muscle degeneration|Skeletal muscle atrophy|Neurogenic Muscular Atrophy|Neurogenic …
CE_gene_12003	ENSG00000178982	EIF3K	|Seizures|nervous system disorder|Obesity|Amyotrophic Lateral Sclerosis|Amyloidosis|Pediatric failure to thrive|Colorectal Neoplasms|Diabetes Mellitus, Non-Insulin-Dependent|Diabetes|Diabetes Mellitus|muscle degeneration|Neuropathy|Depressive disorder|Mental Depression|Arteriosclerosis|Coronary Arteriosclerosis|Cardiomyopathies|Atherosclerosis|Impaired glucose tolerance|Muscle Weakness|Coronary A…
CE_gene_12004	ENSG00000130402	ACTN4	|Central neuroblastoma|Neuroblastoma|Kidney Diseases|Malignant neoplasm of ovary|Adenocarcinoma|Diabetic Nephropathy|Endometriosis|Astrocytoma|ovarian neoplasm|Epithelial ovarian cancer|Diabetes Mellitus, Insulin-Dependent|Hypertensive disease|Nephrotic Syndrome|Mammary Neoplasms, Experimental|Kidney Failure|Congestive heart failure|Renal glomerular disease|Kidney Failure, Chronic|Proteinuria|Chr…
CE_gene_12008	ENSG00000104824	HNRNPL	|Mammary Neoplasms|Stomach Neoplasms|Autoimmune Diseases|Hepatitis C
CE_gene_12009	ENSG00000187994	RINL
CE_gene_12010	ENSG00000104825	NFKBIB	|Malignant neoplasm of ovary|Epithelial ovarian cancer|Chronic Obstructive Airway Disease|Persistent embryonic structure
CE_gene_12011	ENSG00000104835	SARS2	|Autosomal recessive predisposition|Muscle hypotonia|Failure to gain weight|Pediatric failure to thrive|Infantile onset|Diabetes Mellitus|Myocardial Infarction|Proteinuria|Anemia|Thrombocytopenia|Respiratory Failure|Chronic Kidney Diseases
CE_gene_12012	ENSG00000128626	MRPS12
CE_gene_12013	ENSG00000161243	FBXO27
CE_gene_12023	ENSG00000006712	PAF1	|Liver neoplasms|HIV Infections|Pancreatic carcinoma|Nephroblastoma
CE_gene_12025	ENSG00000090924	PLEKHG2	|Cerebellar Ataxia|Dystonia|Lung Neoplasms|Dystonia Disorders|Acute lymphocytic leukemia|Precursor Cell Lymphoblastic Leukemia Lymphoma
CE_gene_12027	ENSG00000196235	SUPT5H	|Malignant tumor of colon
CE_gene_12028	ENSG00000105197	TIMM50
CE_gene_1203	ENSG00000158014	SLC30A2	|Autosomal recessive predisposition|Mammary Neoplasms|Hyperactive behavior|Infant, Premature
CE_gene_12033	ENSG00000013275	PSMC4	|Mammary Neoplasms|Parkinson Disease
CE_gene_12035	ENSG00000197782	ZNF780A
CE_gene_12038	ENSG00000160392	C19orf47
CE_gene_12039	ENSG00000105223	PLD3	|Alzheimer's Disease|Amyloidosis|Alzheimer Disease, Late Onset
CE_gene_12041	ENSG00000105227	PRX	|Neuropathy|solid tumor|Charcot-Marie-Tooth Disease|Neuralgia|Dejerine-Sottas Disease (disorder)
CE_gene_12043	ENSG00000160460	SPTBN4	|Renal Cell Carcinoma|Polycystic Ovary Syndrome
CE_gene_12044	ENSG00000090006	LTBP4	|Autosomal recessive predisposition|Mammary Neoplasms|Adenocarcinoma|Pulmonary Fibrosis|Glioblastoma|Squamous cell carcinoma|Pulmonary Emphysema|Myopathy|Muscular Dystrophy|Chronic Obstructive Airway Disease|Cardiomyopathy, Dilated|Orbital separation excessive|Mandibular hypoplasia|Nasal bridge wide|Broad flat nasal bridge|Hypoplastic mandible condyle|Micrognathism|Long philtrum|Gastroesophageal …
CE_gene_12046	ENSG00000123815	ADCK4
CE_gene_12049	ENSG00000261857	MIA	|Malignant tumor of colon|leukemia|Adenocarcinoma|Myocardial Infarction|Glioblastoma|Coronary Arteriosclerosis|Stomach Neoplasms|Coronary Artery Disease|Cervix carcinoma|Chronic Obstructive Airway Disease|Adenocarcinoma of lung (disorder)|Osteosarcoma|Osteosarcoma of bone|Pancreatic carcinoma|Coronary heart disease|Persistent embryonic structure|Severe Combined Immunodeficiency|Pancreatic Neoplasm
CE_gene_1205	ENSG00000158006	PAFAH2
CE_gene_12050	ENSG00000167578	RAB4B	|Prostatic Neoplasms
CE_gene_12051	ENSG00000269858	EGLN2	|Renal Cell Carcinoma|Hyperactive behavior|Colitis|MIXED LINEAGE LEUKEMIA|Chronic Obstructive Airway Disease|Arthritis|Invasive Ductal Breast Carcinoma|Leukemia, T-Cell|Pheochromocytoma|Inflammatory Bowel Diseases|Dejerine-Sottas Disease (disorder)
CE_gene_12058	ENSG00000105323	HNRNPUL1	|Myocardial Infarction|Coronary heart disease
CE_gene_1206	ENSG00000117632	STMN1	|Alzheimer's Disease|Mammary Neoplasms|Retinitis Pigmentosa|Central neuroblastoma|Neurodegenerative Disorders|Neuroblastoma|Amyotrophic Lateral Sclerosis|Liver Cirrhosis|Colorectal Neoplasms|Diabetes Mellitus, Non-Insulin-Dependent|Malignant neoplasm of ovary|Prostatic Neoplasms|Degenerative polyarthritis|leukemia|Adenocarcinoma|Neuropathy|Depressive disorder|Astrocytoma|Mental Depression|Major D…
CE_gene_12063	ENSG00000248098	BCKDHA	|Autosomal recessive predisposition|Seizures|Intellectual Disability|Epilepsy|Mental Retardation|Muscle hypotonia|Dull intelligence|Low intelligence|Poor school performance|Mental deficiency|Hypoglycemia|Cerebellar Ataxia|Vomiting|Feeding difficulties in infancy
CE_gene_12064	ENSG00000105341	ATP5SL
CE_gene_12065	ENSG00000105388	CEACAM5	|Alzheimer's Disease|Mammary Neoplasms|Central neuroblastoma|Neuroblastoma|Malignant tumor of colon|Amyloidosis|Colorectal Neoplasms|Malignant neoplasm of ovary|leukemia|Adenoma|Adenocarcinoma|Hepatoblastoma|Adenocarcinoma of colon|ovarian neoplasm|Colitis|Liver neoplasms|Glioblastoma|Diarrhea|Colonic Neoplasms|Squamous cell carcinoma|Herpes Simplex Infections|Immunologic Deficiency Syndromes|Sto…
CE_gene_12068	ENSG00000183103	LYPD4
CE_gene_12069	ENSG00000142025	DMRTC2
CE_gene_1207	ENSG00000127423	AUNIP
CE_gene_12070	ENSG00000105372	RPS19	|Seizures|Global developmental delay|Schizophrenia|Failure to gain weight|Malignant tumor of colon|Pediatric failure to thrive|Small head|Infantile onset|Strabismus|Metabolic Diseases|Prostatic Neoplasms|Diabetic Nephropathy|Rheumatoid Arthritis|Leukemia, Myelocytic, Acute|MYELODYSPLASTIC SYNDROME|Short stature|Pneumonia|Stomach Neoplasms|Lupus Erythematosus|Malaria|Lupus Vulgaris|Autoimmune Dise…
CE_gene_12072	ENSG00000105409	ATP1A3	|Epilepsy|Global developmental delay|Cognitive delay|Mental and motor retardation|nervous system disorder|Parkinson Disease|Dysarthria|Nystagmus|Bipolar Disorder|Cerebellar Ataxia|Degenerative polyarthritis|Parkinsonian Disorders|Depressive disorder|Mental Depression|Optic Atrophy|Muscle Weakness|Dystonia|Brain Diseases|Ataxia|Infant, Premature|Anxiety|Dystonia Disorders|Absent tendon reflex|Abse…
CE_gene_12073	ENSG00000105737	GRIK5	|Schizophrenia|Bipolar Disorder|Huntington Disease
CE_gene_12074	ENSG00000105732	ZNF574
CE_gene_12075	ENSG00000028277	POU2F2	|Diabetes Mellitus, Non-Insulin-Dependent|Leukemia, Myelocytic, Acute|Lymphoma|cervical cancer|Pituitary Diseases|Cervix carcinoma|Malignant tumor of cervix|Multiple Myeloma|Hodgkin Disease|Diffuse Large B-Cell Lymphoma|Primary Effusion Lymphoma|Rhabdomyosarcoma|Leukemia, T-Cell|B-Cell Lymphomas|Secondary malignant neoplasm of lymph node|Mammary Tumorigenesis|Metastasis from malignant tumor of pr…
CE_gene_12076	ENSG00000160570	DEDD2
CE_gene_12079	ENSG00000105722	ERF	|Muscle hypotonia|Strabismus|Impaired cognition|Orbital separation excessive|Mental impairment|Craniofacial Abnormalities|Inflammatory Bowel Diseases|Frontal bossing
CE_gene_12081	ENSG00000079462	PAFAH1B3	|Intellectual Disability|Mental Retardation
CE_gene_12083	ENSG00000105429	MEGF8	|Autosomal recessive predisposition|Intellectual Disability|Mental Retardation|Dull intelligence|Low intelligence|Poor school performance|Mental deficiency|Obesity|Malignant tumor of colon|Parkinson Disease|Colorectal Neoplasms|Adenocarcinoma|Patent ductus arteriosus|Anteverted nostril|Orbital separation excessive|Nasal bridge wide|Broad flat nasal bridge|Congenital Epicanthus|Cryptorchidism|Low …
CE_gene_12085	ENSG00000079385	CEACAM1	|Mammary Neoplasms|Obesity|Malignant tumor of colon|Renal Cell Carcinoma|Prostatic Neoplasms|Adenoma|Adenocarcinoma|Myocardial Infarction|Mycoses|Cerebral atrophy|Liver neoplasms|Hepatocarcinogenesis|Cerebrovascular accident|Colonic Neoplasms|Autoimmune Diseases|Lung Neoplasms|Bladder Neoplasm|Cardiovascular Diseases|Acute lymphocytic leukemia|Endometrial Carcinoma|Pancreatic carcinoma|Bacterial …
CE_gene_12087	ENSG00000131126	TEX101	|Adenocarcinoma
CE_gene_12088	ENSG00000234465	PINLYP
CE_gene_12089	ENSG00000167378	IRGQ
CE_gene_1209	ENSG00000204178	TMEM57
CE_gene_12090	ENSG00000124444	ZNF576
CE_gene_12091	ENSG00000226763	SRRM5
CE_gene_12092	ENSG00000011422	PLAUR	|Alzheimer's Disease|Autistic Disorder|Malignant tumor of colon|Malignant neoplasm of ovary|Meningioma|Prostatic Neoplasms|Adenocarcinoma|Myocardial Infarction|Adenocarcinoma of colon|Lip and Oral Cavity Carcinoma|Autism Spectrum Disorders|Malignant neoplasm of mouth|Non-Neoplastic Disorder|Leukemia, Myelocytic, Acute|Pulmonary Fibrosis|Glioblastoma|Sepsis|Squamous cell carcinoma|Meningioma, beni…
CE_gene_12093	ENSG00000105771	SMG9	|Congenital Abnormality
CE_gene_12095	ENSG00000159871	LYPD5	|Mammary Neoplasms|Parkinson Disease|Adenocarcinoma|B-Cell Lymphomas|Pancreatic carcinoma|Secondary malignant neoplasm of lymph node|Epithelioma
CE_gene_12097	ENSG00000124459	ZNF45
CE_gene_12099	ENSG00000204920	ZNF155
CE_gene_12100	ENSG00000159885	ZNF222
CE_gene_12102	ENSG00000062370	ZNF112
CE_gene_12106	ENSG00000142273	CBLC
CE_gene_12107	ENSG00000130204	TOMM40	|Alzheimer's Disease|nervous system disorder|Amyloidosis|Parkinson Disease|Diabetes Mellitus, Non-Insulin-Dependent|Diabetes|Diabetes Mellitus|Impaired cognition|Psychotic Disorders|Parkinsonian Disorders|Depressive disorder|Mental Depression|Age related macular degeneration|Major Depressive Disorder|Unipolar Depression|Nonorganic psychosis|Alzheimer Disease, Late Onset|Presenile dementia|Hunting…
CE_gene_12110	ENSG00000104859	CLASRP
CE_gene_12115	ENSG00000104892	KLC3
CE_gene_12116	ENSG00000104884	ERCC2	|Autosomal recessive predisposition|Seizures|Intellectual Disability|Epilepsy|Mental Retardation|Global developmental delay|Muscle hypotonia|Cognitive delay|Mental and motor retardation|Dull intelligence|Low intelligence|Poor school performance|Mental deficiency|Muscle Spasticity|Obesity|Failure to gain weight|Cataract|Pediatric failure to thrive|Small head|Colorectal Neoplasms|Malignant neoplasm…
CE_gene_12117	ENSG00000104881	PPP1R13L	|Liver Cirrhosis|Malignant neoplasm of ovary|leukemia|Cirrhosis|Astrocytoma|Leukemia, Myelocytic, Acute|Glioblastoma|Cardiomyopathies|Acute leukemia|Hepatitis B|Virus Diseases|Multiple Myeloma|Hereditary hemochromatosis|Acute lymphocytic leukemia|Leukemogenesis|Thyroid carcinoma|Persistent embryonic structure|Thyroid Neoplasm|Rectal Carcinoma
CE_gene_12118	ENSG00000117877	CD3EAP	|Multiple Myeloma
CE_gene_12119	ENSG00000012061	ERCC1	|Autosomal recessive predisposition|Seizures|Epilepsy|Global developmental delay|Muscle hypotonia|Cognitive delay|Mental and motor retardation|Hyperreflexia|Malignant tumor of colon|Cataract|Small head|Nystagmus|Colorectal Neoplasms|Kidney Diseases|Malignant neoplasm of ovary|Lens Opacities|Degenerative polyarthritis|leukemia|Adenocarcinoma|Brain Neoplasms|Neuropathy|Cerebral atrophy|ovarian neop…
CE_gene_1212	ENSG00000117616	C1orf63
CE_gene_12120	ENSG00000125740	FOSB	|Epilepsy|Alzheimer's Disease|Mammary Neoplasms|Central neuroblastoma|Neurodegenerative Disorders|Obesity|Neuroblastoma|Malignant tumor of colon|Malignant neoplasm of ovary|Hyperglycemia|Mood Disorders|Overweight|Degenerative polyarthritis|Rheumatoid Arthritis|Adenocarcinoma of colon|Depressive disorder|Malignant neoplasm of mouth|Mental Depression|Major Depressive Disorder|Leukemia, Myelocytic, …
CE_gene_12121	ENSG00000125744	RTN2	|Hyperreflexia|Progressive disorder|Babinski Reflex|Spastic Paraplegia|Congenital pes cavus
CE_gene_12123	ENSG00000125746	EML2	|Bronchopulmonary Dysplasia|Infant, Premature|Pancreatic carcinoma|Carcinoma, Lewis Lung
CE_gene_12124	ENSG00000010310	GIPR	|Schizophrenia|Obesity|Diabetes Mellitus, Non-Insulin-Dependent|Diabetes|Overweight|Diabetes Mellitus|Diabetic Nephropathy|Metabolic Syndrome X|Cerebrovascular accident|Pituitary Diseases|Cardiovascular Diseases
CE_gene_12125	ENSG00000125743	SNRPD2
CE_gene_12126	ENSG00000011478	QPCTL	|Obesity|Amyloidosis
CE_gene_1213	ENSG00000117614	SYF2	|Epithelial ovarian cancer|Carcinoma, Lewis Lung
CE_gene_12130	ENSG00000124440	HIF3A	|Obesity|Renal Cell Carcinoma|Sarcoma|Infant, Premature
CE_gene_12137	ENSG00000042753	AP2S1	|Hyperactive behavior
CE_gene_12139	ENSG00000130751	NPAS1	|Schizophrenia|Psychotic Disorders|Nonorganic psychosis
CE_gene_1214	ENSG00000020633	RUNX3	|Mammary Neoplasms|Central neuroblastoma|Neuroblastoma|Malignant tumor of colon|Malignant neoplasm of ovary|Renal Cell Carcinoma|Meningioma|Osteopenia|Osteoporosis|leukemia|Adenoma|Adenocarcinoma|Non-Neoplastic Disorder|Leukemia, Myelocytic, Acute|Colitis|Liver neoplasms|Epithelial ovarian cancer|Glioblastoma|Hepatocarcinogenesis|Coronary Arteriosclerosis|Acute leukemia|Colonic Neoplasms|Squamous…
CE_gene_12142	ENSG00000142230	SAE1
CE_gene_12143	ENSG00000105327	BBC3	|Central neuroblastoma|Neuroblastoma|Malignant tumor of colon|Amyloidosis|Colorectal Neoplasms|Renal Cell Carcinoma|Hyperactive behavior|Degenerative polyarthritis|Adenocarcinoma|Rheumatoid Arthritis|Lip and Oral Cavity Carcinoma|Malignant neoplasm of mouth|Leukemia, Myelocytic, Acute|Liver neoplasms|Glioblastoma|Sepsis|Squamous cell carcinoma|Lymphoma|Steatohepatitis|cervical cancer|Cervix carci…
CE_gene_1215	ENSG00000169504	CLIC4	|Mammary Neoplasms|Prostatic Neoplasms|Degenerative polyarthritis|Adenocarcinoma|Liver neoplasms|Squamous cell carcinoma|Weight Gain|Hypertensive disease|Osteosarcoma|Osteosarcoma of bone|Epithelioma
CE_gene_12151	ENSG00000024422	EHD2	|Malignant neoplasm of ovary
CE_gene_12157	ENSG00000105499	PLA2G4C	|Schizophrenia|Well Differentiated Oligodendroglioma
CE_gene_12158	ENSG00000105486	LIG1	|Central neuroblastoma|Neuroblastoma|Renal Cell Carcinoma|Trichohepatoenteric Syndrome|Immunologic Deficiency Syndromes|Bladder Neoplasm|Pancreatic carcinoma|Carcinoma of bladder
CE_gene_12160	ENSG00000105483	CARD8	|Alzheimer's Disease|Malignant tumor of colon|Myocardial Infarction|Rheumatoid Arthritis|Arteriosclerosis|Cerebrovascular accident|Atherosclerosis|Diabetes Mellitus, Insulin-Dependent|Hypertensive disease|cervical cancer|Cervix carcinoma|Malignant tumor of cervix|Arthritis|Tuberculosis|Crohn Disease|Ulcerative Colitis|Inflammatory Bowel Diseases
CE_gene_12161	ENSG00000178150	ZNF114
CE_gene_12163	ENSG00000142227	EMP3	|Central neuroblastoma|Neuroblastoma|Prostatic Neoplasms|Astrocytoma|Glioblastoma|solid tumor|Charcot-Marie-Tooth Disease|Pheochromocytoma
CE_gene_12164	ENSG00000161558	TMEM143
CE_gene_12169	ENSG00000182324	KCNJ14
CE_gene_1217	ENSG00000117602	RCAN3
CE_gene_12171	ENSG00000088002	SULT2B1	|Prostatic Neoplasms|Endometrial Carcinoma
CE_gene_12172	ENSG00000063177	RPL18	|Stomach Neoplasms
CE_gene_12173	ENSG00000063176	SPHK2	|leukemia|Astrocytoma|Pulmonary Fibrosis|Glioblastoma|Cerebrovascular accident|Lymphoma|Virus Diseases|Multiple Myeloma|Primary Effusion Lymphoma|Acute lymphocytic leukemia|Carcinoma, Lewis Lung|Precursor Cell Lymphoblastic Leukemia Lymphoma
CE_gene_12174	ENSG00000176909	MAMSTR
CE_gene_12176	ENSG00000182264	IZUMO1
CE_gene_12177	ENSG00000105550	FGF21	|Obesity|Diabetes Mellitus, Non-Insulin-Dependent|Diabetes|Hyperglycemia|Cerebellar Ataxia|Osteopenia|Metabolic Diseases|Overweight|Diabetes Mellitus|Osteoporosis|Malnutrition|Diabetic Nephropathy|Metabolic Syndrome X|Liver neoplasms|Coronary Arteriosclerosis|HIV Infections|Hyperinsulinism|Diabetes Mellitus, Insulin-Dependent|Coronary Artery Disease|Steatohepatitis|Brain Diseases|Ataxia|Myopathy|…
CE_gene_1218	ENSG00000001461	NIPAL3	|Prostatic Neoplasms
CE_gene_12180	ENSG00000104805	NUCB1
CE_gene_12183	ENSG00000104812	GYS1	|Autosomal recessive predisposition|Obesity|Diabetes Mellitus, Non-Insulin-Dependent|Hyperglycemia|Hypoglycemia|Hyperactive behavior|Myocardial Infarction|Metabolic Syndrome X|Cardiomyopathies|Hypertensive disease|Huntington Disease
CE_gene_12188	ENSG00000104852	SNRNP70	|Schizophrenia|Alzheimer's Disease|Obesity|Amyotrophic Lateral Sclerosis|Parkinson Disease|Diabetes Mellitus, Non-Insulin-Dependent|Kidney Diseases|Diabetes|Bipolar Disorder|Diabetes Mellitus|Diabetic Nephropathy|Autism Spectrum Disorders|Metabolic Syndrome X|Alcoholic Intoxication, Chronic|Lupus Erythematosus|Lupus Vulgaris|Infant, Premature|Asthma|Bladder Neoplasm|Lupus Erythematosus, Discoid|S…
CE_gene_12189	ENSG00000104863	LIN7B	|Autism Spectrum Disorders|Huntington Disease
CE_gene_1219	ENSG00000001460	STPG1
CE_gene_12190	ENSG00000177380	PPFIA3
CE_gene_12192	ENSG00000130529	TRPM4	|Diabetes Mellitus, Non-Insulin-Dependent|Impaired cognition|Sepsis|Congestive heart failure|Septicemia|Multiple Sclerosis|Encephalomyelitis|Heart failure
CE_gene_12193	ENSG00000063127	SLC6A16	|Cholera
CE_gene_12194	ENSG00000104894	CD37	|Hyperactive behavior|leukemia|Mycoses|Lymphoma, Non-Hodgkin|Acute lymphocytic leukemia
CE_gene_12195	ENSG00000074219	TEAD2	|Polycystic Ovary Syndrome
CE_gene_122	ENSG00000010932	FMO1	|Liver Cirrhosis, Experimental|Amyotrophic Lateral Sclerosis
CE_gene_12200	ENSG00000104872	PIH1D1
CE_gene_12202	ENSG00000104870	FCGRT	|Amyloidosis|Kidney Diseases|Diabetes|Diabetes Mellitus|leukemia|Rheumatoid Arthritis|Leukemia, Myelocytic, Acute|Glioblastoma|Herpes Simplex Infections|Diabetes Mellitus, Insulin-Dependent|Lymphoma|Autoimmune Diseases|Asthma|Arthritis|Hodgkin Disease|Multiple Sclerosis|Acute lymphocytic leukemia|Rhabdomyosarcoma|Leukemia, T-Cell|B-Cell Lymphomas|Congenital chromosomal disease|Thrombocytopenia
CE_gene_12208	ENSG00000126456	IRF3	|Schizophrenia|Central neuroblastoma|Obesity|Neuroblastoma|Malignant tumor of colon|Liver Cirrhosis|Metabolic Diseases|Rheumatoid Arthritis|Cirrhosis|Leukemia, Myelocytic, Acute|Cerebrovascular accident|HIV Infections|Pneumonia|Malignant Glioma|Herpes Simplex Infections|Hepatitis B|Steatohepatitis|cervical cancer|Cervix carcinoma|Virus Diseases|Malignant tumor of cervix|Autoimmune Diseases|Adreno…
CE_gene_12209	ENSG00000126453	BCL2L12	|Mammary Neoplasms|Malignant tumor of colon|Liver Cirrhosis|Malignant neoplasm of ovary|Cirrhosis|Glioblastoma|Colonic Neoplasms|Bladder Neoplasm|Hepatitis C|Carcinoma of bladder|Malignant neoplasm of kidney
CE_gene_1221	ENSG00000185436	IFNLR1	|Rheumatoid Arthritis|Liver diseases|HIV Infections|Hepatitis B|Autoimmune Diseases|Multiple Sclerosis|Human immunodeficiency virus (HIV) II infection category B1|Hepatitis C|Persistent embryonic structure
CE_gene_12212	ENSG00000010361	FUZ	|Congenital Abnormality
CE_gene_12213	ENSG00000039650	PNKP	|Autosomal recessive predisposition|Seizures|Epilepsy|Global developmental delay|Muscle hypotonia|Neurodegenerative Disorders|nervous system disorder|Cerebellar Ataxia|Hyperactive behavior|muscle degeneration|Neuropathy|Severe mental retardation (I.Q. 20-34)|Atrophy of cerebellum|Skeletal muscle atrophy|Neurogenic Muscular Atrophy|Neurogenic muscle atrophy, especially in the lower limbs|Periphera…
CE_gene_12214	ENSG00000204673	AKT1S1	|Retinitis Pigmentosa|Renal Cell Carcinoma|Myocardial Infarction|Malignant neoplasm of kidney
CE_gene_12215	ENSG00000213024	NUP62	|Autosomal recessive predisposition|Intellectual Disability|Mental Retardation|Dull intelligence|Low intelligence|Poor school performance|Mental deficiency|Alzheimer's Disease|Central neuroblastoma|Neurodegenerative Disorders|Muscle Spasticity|Obesity|Neuroblastoma|Amyotrophic Lateral Sclerosis|Failure to gain weight|Amyloidosis|Pediatric failure to thrive|Senile Plaques|Renal Cell Carcinoma|Aden…
CE_gene_12216	ENSG00000161640	SIGLEC11
CE_gene_12217	ENSG00000105053	VRK3
CE_gene_12219	ENSG00000105357	MYH14	|Prostatic Neoplasms|leukemia|Adenoma|Peripheral Neuropathy|Cardiomyopathies|Cerebrovascular accident|Lymphoma|Myopathy|Cardiomyopathy, Dilated|Kidney Failure, Chronic|Chronic kidney disease stage 5|Vascular Diseases|Chronic Kidney Diseases
CE_gene_12221	ENSG00000131408	NR1H2	|Seizures|Epilepsy|Alzheimer's Disease|Neurodegenerative Disorders|Obesity|Malignant tumor of colon|Amyloidosis|Diabetes Mellitus, Non-Insulin-Dependent|Malignant neoplasm of ovary|Renal Cell Carcinoma|leukemia|Malnutrition|Lip and Oral Cavity Carcinoma|Malignant neoplasm of mouth|ovarian neoplasm|MYELODYSPLASTIC SYNDROME|Squamous cell carcinoma|cervical cancer|Cervix carcinoma|Sarcoma|Malignant …
CE_gene_12222	ENSG00000062822	POLD1	|Alzheimer's Disease|Mammary Neoplasms|Hepatomegaly|Malignant tumor of colon|Amyloidosis|Senile Plaques|Colorectal Neoplasms|Malignant neoplasm of ovary|Cerebellar Ataxia|Diabetes Mellitus|Osteoporosis|leukemia|Adenoma|Hepatoblastoma|Rheumatoid Arthritis|Endometriosis|Liver neoplasms|Glioblastoma|Coronary Arteriosclerosis|Deafness|Liver Dysfunction|Herpes Simplex Infections|Adenomatous Polyposis …
CE_gene_12223	ENSG00000269404	SPIB	|Liver Cirrhosis|leukemia|Liver Failure|Lymphoma|Icterus|Primary biliary cirrhosis|Thyroid Diseases|Hodgkin Disease|Diffuse Large B-Cell Lymphoma|Dyslipidemias|Leukemogenesis|T-Cell Lymphoma
CE_gene_12225	ENSG00000142530	FAM71E1
CE_gene_12226	ENSG00000161671	EMC10	|Astrocytoma|Glioblastoma|Malignant Glioma
CE_gene_12227	ENSG00000161677	JOSD2
CE_gene_12228	ENSG00000204653	ASPDH
CE_gene_12229	ENSG00000131409	LRRC4B	|leukemia
CE_gene_12230	ENSG00000213023	SYT3
CE_gene_12232	ENSG00000161681	SHANK1	|Intellectual Disability|Schizophrenia|Alzheimer's Disease|Autistic Disorder|Renal Cell Carcinoma|Psychotic Disorders|Autism Spectrum Disorders|Nonorganic psychosis|Anxiety|Anxiety Disorders|Memory impairment
CE_gene_12235	ENSG00000174562	KLK15	|Malignant neoplasm of ovary|Prostatic Neoplasms|Adenocarcinoma|Epithelial ovarian cancer|Secondary malignant neoplasm of lymph node
CE_gene_12236	ENSG00000142515	KLK3	|Alzheimer's Disease|Mammary Neoplasms|Central neuroblastoma|Neuroblastoma|Malignant neoplasm of ovary|Renal Cell Carcinoma|Prostatic Neoplasms|leukemia|Adenocarcinoma|Rheumatoid Arthritis|Brain Neoplasms|ovarian neoplasm|Colitis|Epithelial ovarian cancer|Pain|Cholera|Herpes Simplex Infections|Immunologic Deficiency Syndromes|Secondary malignant neoplasm of bone|Adenomatous Polyposis Coli|Pituita…
CE_gene_12237	ENSG00000167751	KLK2	|Diabetes|Prostatic Neoplasms|Diabetes Mellitus|Adenocarcinoma|Secondary malignant neoplasm of bone|Pituitary Diseases|PACHYONYCHIA CONGENITA 3
CE_gene_12239	ENSG00000167754	KLK5	|Malignant neoplasm of ovary|Renal Cell Carcinoma|Prostatic Neoplasms|ovarian neoplasm|Epithelial ovarian cancer|Squamous cell carcinoma|Bladder Neoplasm|Carcinoma of bladder
CE_gene_12240	ENSG00000167755	KLK6	|Alzheimer's Disease|Mammary Neoplasms|Neurodegenerative Disorders|Malignant tumor of colon|Amyloidosis|Colorectal Neoplasms|Malignant neoplasm of ovary|Meningioma|Adenoma|Adenocarcinoma|Astrocytoma|ovarian neoplasm|Epithelial ovarian cancer|Glioblastoma|Cerebrovascular accident|Multiple Sclerosis|Encephalomyelitis|Multiple Endocrine Neoplasia Type 1|Severe Combined Immunodeficiency|Carcinoma, En…
CE_gene_12242	ENSG00000129455	KLK8	|Schizophrenia|Malignant neoplasm of ovary|Bipolar Disorder|Adenocarcinoma|ovarian neoplasm|Epithelial ovarian cancer|cervical cancer|Cervix carcinoma|Abnormal behavior|Malignant tumor of cervix|Lung Neoplasms|Encephalomyelitis|Mental disorders|Endometrial Carcinoma|Persistent embryonic structure|Squamous cell carcinoma of the head and neck
CE_gene_12243	ENSG00000213022	KLK9	|Malignant neoplasm of ovary|ovarian neoplasm
CE_gene_12244	ENSG00000129451	KLK10	|Mammary Neoplasms|Liver Cirrhosis|Colorectal Neoplasms|Malignant neoplasm of ovary|Renal Cell Carcinoma|Prostatic Neoplasms|Cirrhosis|ovarian neoplasm|Epithelial ovarian cancer|Squamous cell carcinoma|Stomach Neoplasms|Hepatitis B|Noninfiltrating Intraductal Carcinoma|Multiple Sclerosis|Invasive Ductal Breast Carcinoma|Encephalomyelitis|Secondary malignant neoplasm of lymph node
CE_gene_12245	ENSG00000167757	KLK11	|Malignant neoplasm of ovary|Renal Cell Carcinoma|Adenoma|ovarian neoplasm|Epithelial ovarian cancer|Secondary malignant neoplasm of lymph node|Mesothelioma
CE_gene_12246	ENSG00000186474	KLK12	|Adenocarcinoma|Systemic Scleroderma|Secondary malignant neoplasm of lymph node
CE_gene_12247	ENSG00000167759	KLK13	|Malignant neoplasm of ovary|Adenocarcinoma|Lip and Oral Cavity Carcinoma|Malignant neoplasm of mouth|ovarian neoplasm|Epithelial ovarian cancer|Bladder Neoplasm|Secondary malignant neoplasm of lymph node|Carcinoma of bladder
CE_gene_12248	ENSG00000129437	KLK14	|Mammary Neoplasms|Malignant tumor of colon|Malignant neoplasm of ovary|Adenoma|Adenocarcinoma|Adenocarcinoma of colon|Lung Neoplasms
CE_gene_12250	ENSG00000129450	SIGLEC9	|Sepsis|Septicemia
CE_gene_12254	ENSG00000105379	ETFB	|Autosomal recessive predisposition|Muscle hypotonia|Hepatomegaly|Hypoglycemia|Big calvaria|Increased size of cranium|Increased head circumference|Increased size of skull|Vomiting|Muscle Weakness|Steatohepatitis|Icterus|Behcet Syndrome|Depressed nasal root/bridge|Depressed nasal bridge|Concave bridge of nose
CE_gene_12255	ENSG00000105370	LIM2	|Autosomal recessive predisposition|Cataract|Sepsis
CE_gene_12257	ENSG00000254521	SIGLEC12
CE_gene_12258	ENSG00000105492	SIGLEC6
CE_gene_1226	ENSG00000117305	HMGCL	|Autosomal recessive predisposition|Hepatomegaly|Hypoglycemia|Fever
CE_gene_12263	ENSG00000171049	FPR2	|Alzheimer's Disease|Mammary Neoplasms|Amyotrophic Lateral Sclerosis|Malignant tumor of colon|Amyloidosis|Senile Plaques|Malignant neoplasm of ovary|Rheumatoid Arthritis|Astrocytoma|Arteriosclerosis|Sepsis|Atherosclerosis|Septicemia|Bladder Neoplasm|Arthritis|Osteosarcoma|Human immunodeficiency virus (HIV) II infection category B1|Osteosarcoma of bone|Pancreatic carcinoma|Crohn Disease|Carcinoma …
CE_gene_12264	ENSG00000161551	ZNF577	|Adenocarcinoma|Squamous cell carcinoma
CE_gene_12266	ENSG00000197619	ZNF615
CE_gene_12267	ENSG00000142556	ZNF614
CE_gene_12268	ENSG00000256087	ZNF432	|Mammary Neoplasms|Colorectal Neoplasms|Asthma
CE_gene_12269	ENSG00000197608	ZNF841
CE_gene_12274	ENSG00000167562	ZNF701
CE_gene_12275	ENSG00000197497	ZNF665
CE_gene_12277	ENSG00000197928	ZNF677
CE_gene_12279	ENSG00000213799	ZNF845
CE_gene_12280	ENSG00000130844	ZNF331	|Central neuroblastoma|Neuroblastoma|Malignant tumor of colon|leukemia|Leukemia, Myelocytic, Acute|Sarcoma|Multiple Myeloma|solid tumor|Squamous cell carcinoma of the head and neck|Thyroid Neoplasm
CE_gene_12284	ENSG00000142405	NLRP12	|Malignant tumor of colon|Amyloidosis|Renal Cell Carcinoma|Pneumonia|Malaria|Tuberculosis|Bacterial Infections
CE_gene_12285	ENSG00000179820	MYADM	|Liver Cirrhosis, Experimental|Leukemia, T-Cell|Lymphoid leukemia
CE_gene_12287	ENSG00000105605	CACNG7
CE_gene_12290	ENSG00000105619	TFPT	|Retinal Diseases
CE_gene_12291	ENSG00000105618	PRPF31	|Intellectual Disability|Mental Retardation|Dull intelligence|Low intelligence|Poor school performance|Mental deficiency|Alzheimer's Disease|Retinitis Pigmentosa|Obesity|Cataract|Nystagmus|Malignant neoplasm of ovary|Lens Opacities|Age related macular degeneration|Retinal Diseases|Hyperinsulinism|Squamous cell carcinoma|Optic Atrophy|Anteverted nostril|Sensorineural Hearing Loss (disorder)|Nasal …
CE_gene_12292	ENSG00000088038	CNOT3	|Retinitis Pigmentosa|Congestive heart failure|Heart failure|Ankylosing spondylitis
CE_gene_12294	ENSG00000170892	TSEN34	|Intellectual Disability|Deglutition Disorders
CE_gene_12295	ENSG00000170889	RPS9
CE_gene_12296	ENSG00000204577	LILRB3
CE_gene_12297	ENSG00000167613	LAIR1	|leukemia|Rheumatoid Arthritis|Leukemia, Myelocytic, Acute|HIV Infections|Diabetes Mellitus, Insulin-Dependent|Lymphoma|Malaria|Autoimmune Diseases|Multiple Myeloma|Hodgkin Disease|Multiple Sclerosis|Leukemogenesis|Leukemia, T-Cell|B-Cell Lymphomas|Congenital chromosomal disease|Ulcerative Colitis
CE_gene_12298	ENSG00000167614	TTYH1	|Brain Neoplasms
CE_gene_12303	ENSG00000186431	FCAR	|Myocardial Infarction|Rheumatoid Arthritis|Liver neoplasms|Sepsis|Septicemia|Kidney Failure, Chronic|Multiple Myeloma|Chronic kidney disease stage 5|Systemic Scleroderma|Tuberculosis|Ulcerative Colitis
CE_gene_12304	ENSG00000189430	NCR1	|Diabetes Mellitus, Non-Insulin-Dependent|leukemia|Astrocytoma|Non-Neoplastic Disorder|Leukemia, Myelocytic, Acute|Glioblastoma|Diabetes Mellitus, Insulin-Dependent|Virus Diseases|Multiple Myeloma|Multiple Sclerosis|Human immunodeficiency virus (HIV) II infection category B1|Hepatitis C|Tuberculosis|Squamous cell carcinoma of the head and neck
CE_gene_12305	ENSG00000167634	NLRP7	|Autosomal Recessive Disorder
CE_gene_12306	ENSG00000022556	NLRP2	|Global developmental delay|Mammary Neoplasms|Malignant neoplasm of ovary|Renal Cell Carcinoma|Cerebellar Ataxia|leukemia|Adenocarcinoma|Sporadic Breast Carcinoma|Leukemia, Myelocytic, Acute|Glioblastoma|Peripheral Neuropathy|Lymphoma, Non-Hodgkin|Acute leukemia|Squamous cell carcinoma|Immunologic Deficiency Syndromes|Virus Diseases|Ataxia|Bladder Neoplasm|Multiple Myeloma|Leukemia, Lymphocytic, …
CE_gene_12307	ENSG00000131037	EPS8L1
CE_gene_12308	ENSG00000125503	PPP1R12C	|Malignant tumor of colon|Mood Disorders|Metabolic Syndrome X|Glioblastoma|HIV Infections|Malignant Glioma|Polycystic Ovary Syndrome|Multiple Myeloma|Myopia
CE_gene_12309	ENSG00000105048	TNNT1	|Autosomal recessive predisposition|Infantile onset|Tremor|Coronary Arteriosclerosis|Coronary Artery Disease|Myopathy|solid tumor|Dyslipidemias|Rhabdomyosarcoma|Hypercholesterolemia, Familial|Coronary heart disease|Fatigue|Hyperlipoproteinemia Type IIa
CE_gene_12310	ENSG00000129990	SYT5	|Diabetes|Diabetes Mellitus
CE_gene_12311	ENSG00000105063	PPP6R1
CE_gene_12312	ENSG00000133265	HSPBP1	|Mammary Neoplasms|leukemia|Brain Neoplasms|Secondary malignant neoplasm of lymph node
CE_gene_12315	ENSG00000133247	SUV420H2
CE_gene_12319	ENSG00000108107	RPL28	|Weight Gain
CE_gene_1232	ENSG00000125945	ZNF436	|Neurodegenerative Disorders|Amyotrophic Lateral Sclerosis|Colorectal Neoplasms|Hyperactive behavior|leukemia|Hepatoblastoma|Autism Spectrum Disorders|Astrocytoma|Cerebral atrophy|ovarian neoplasm|Glioblastoma|Hepatocarcinogenesis|Herpes Simplex Infections|Hepatitis B|Autoimmune Diseases|Respiratory syncytial virus (RSV) infection in conditions classified elsewhere and of unspecified site|Systemi…
CE_gene_12325	ENSG00000173581	CCDC106
CE_gene_12326	ENSG00000063244	U2AF2	|Colorectal Neoplasms|Colonic Neoplasms
CE_gene_12327	ENSG00000063245	EPN1
CE_gene_1233	ENSG00000125944	HNRNPR	|Mammary Neoplasms|Spinal Muscular Atrophy
CE_gene_12330	ENSG00000179873	NLRP11	|Tuberculosis
CE_gene_12331	ENSG00000160505	NLRP4	|Adenocarcinoma
CE_gene_12334	ENSG00000198300	PEG3	|Central neuroblastoma|Obesity|Neuroblastoma|Diabetes Mellitus, Non-Insulin-Dependent|Malignant neoplasm of ovary|Prostatic Neoplasms|Lymphoma|cervical cancer|Cervix carcinoma|Malignant tumor of cervix|Muscular Dystrophy|B-Cell Lymphomas|Pancreatic carcinoma
CE_gene_12335	ENSG00000131864	USP29
CE_gene_12336	ENSG00000083844	ZNF264
CE_gene_12338	ENSG00000186272	ZNF17
CE_gene_12339	ENSG00000105136	ZNF419	|Renal Cell Carcinoma|solid tumor
CE_gene_1234	ENSG00000169641	LUZP1
CE_gene_12340	ENSG00000152439	ZNF773
CE_gene_12341	ENSG00000121406	ZNF549
CE_gene_12342	ENSG00000251369	ZNF550
CE_gene_12344	ENSG00000171649	ZIK1
CE_gene_12345	ENSG00000183647	ZNF530	|Schizophrenia
CE_gene_12347	ENSG00000121417	ZNF211
CE_gene_1235	ENSG00000004487	KDM1A	|Epilepsy|Mammary Neoplasms|Central neuroblastoma|Neurodegenerative Disorders|nervous system disorder|Neuroblastoma|Malignant tumor of colon|Malignant neoplasm of ovary|Hyperglycemia|Prostatic Neoplasms|leukemia|Rheumatoid Arthritis|Lip and Oral Cavity Carcinoma|Malignant neoplasm of mouth|ovarian neoplasm|Non-Neoplastic Disorder|Leukemia, Myelocytic, Acute|Liver neoplasms|Colonic Neoplasms|Herpe…
CE_gene_12350	ENSG00000179909	ZNF154	|Bladder Neoplasm|solid tumor|Carcinoma of bladder|Malignant neoplasm of kidney|Epithelioma
CE_gene_12353	ENSG00000083828	ZNF586
CE_gene_12359	ENSG00000176293	ZNF135
CE_gene_12361	ENSG00000171606	ZNF274
CE_gene_12364	ENSG00000152475	ZNF837
CE_gene_12365	ENSG00000083845	RPS5
CE_gene_12368	ENSG00000083807	SLC27A5	|Liver Failure|Pulmonary Fibrosis|Liver neoplasms|Pneumonia|Liver Failure, Acute|Sarcoma|Chronic Obstructive Airway Disease|Asthma|Systemic Scleroderma|Non-alcoholic Fatty Liver Disease|B-Cell Lymphomas|Bacterial Infections|Persistent embryonic structure|Pneumonitis|Lung diseases
CE_gene_12369	ENSG00000119574	ZBTB45
CE_gene_12370	ENSG00000130726	TRIM28	|Obesity|Malignant neoplasm of ovary|Adenocarcinoma|Brain Neoplasms|Epithelial ovarian cancer|cervical cancer|Cervix carcinoma|Malignant tumor of cervix|Lung Neoplasms|Adenocarcinoma of lung (disorder)|Primary Effusion Lymphoma
CE_gene_12371	ENSG00000130724	CHMP2A
CE_gene_12373	ENSG00000099326	MZF1	|Alzheimer's Disease|Mammary Neoplasms|Colorectal Neoplasms|Prostatic Neoplasms|leukemia|Liver neoplasms|Squamous cell carcinoma|Herpes Simplex Infections|Lymphoma|cervical cancer|Cervix carcinoma|Malignant tumor of cervix|Asthma|T-Cell Lymphoma|Secondary malignant neoplasm of lymph node|Promyelocytic leukemia
CE_gene_12377	ENSG00000103152	MPG	|Neurodegenerative Disorders|Malignant tumor of colon|Malignant neoplasm of ovary|leukemia|Adenoma|Rheumatoid Arthritis|Hypercholesterolemia|Arteriosclerosis|Non-Neoplastic Disorder|Leukemia, Myelocytic, Acute|Liver neoplasms|Epithelial ovarian cancer|Glioblastoma|Hepatocarcinogenesis|Atherosclerosis|Malignant Glioma|Colonic Neoplasms|Squamous cell carcinoma|Lymphoma|Autoimmune Diseases|MIXED LIN…
CE_gene_12382	ENSG00000167930	ITFG3
CE_gene_12383	ENSG00000076344	RGS11	|Ankylosing spondylitis
CE_gene_12384	ENSG00000185615	PDIA2	|Seizures|Central neuroblastoma|Neuroblastoma|Parkinson Disease|Diabetes Mellitus, Non-Insulin-Dependent|Diabetes|Diabetes Mellitus|Arteriosclerosis|Atherosclerosis|Infant, Premature|Respiratory syncytial virus (RSV) infection in conditions classified elsewhere and of unspecified site
CE_gene_12385	ENSG00000103126	AXIN1	|Malignant tumor of colon|Liver Cirrhosis|Adenocarcinoma|Hepatoblastoma|Cirrhosis|Lip and Oral Cavity Carcinoma|Malignant neoplasm of mouth|Liver neoplasms|Hepatocarcinogenesis|Squamous cell carcinoma|Hepatitis B|Adenomatous Polyposis Coli|Sarcoma|Medulloblastoma|Secondary malignant neoplasm of lymph node
CE_gene_12386	ENSG00000242612	DECR2
CE_gene_12387	ENSG00000090565	RAB11FIP3	|Cervix carcinoma|Chondrosarcoma
CE_gene_12390	ENSG00000007541	PIGQ	|Myxoid cyst|Synovial Cyst
CE_gene_12391	ENSG00000197562	RAB40C	|Impaired cognition|Multiple Myeloma
CE_gene_12393	ENSG00000130731	C16orf13
CE_gene_12394	ENSG00000103266	STUB1	|Autosomal recessive predisposition|Mammary Neoplasms|Neurodegenerative Disorders|Muscle Spasticity|Parkinson Disease|Dysarthria|Malignant neoplasm of ovary|Diabetes|Cerebellar Ataxia|Osteopenia|Diabetes Mellitus|Impaired cognition|Atrophy of cerebellum|MYELODYSPLASTIC SYNDROME|Progressive disorder|Infratentorial atrophy|Cerebellar degeneration|Ataxia|Polycystic Ovary Syndrome|Hypogonadism|Spasti…
CE_gene_12395	ENSG00000161999	JMJD8
CE_gene_12398	ENSG00000103253	HAGHL
CE_gene_12399	ENSG00000103245	NARFL
CE_gene_124	ENSG00000117523	PRRC2C	|Lung Neoplasms|Bladder Neoplasm|Carcinoma, Transitional Cell|Carcinoma of bladder
CE_gene_1240	ENSG00000070831	CDC42	|Intellectual Disability|Mental Retardation|Schizophrenia|Alzheimer's Disease|Mammary Neoplasms|Central neuroblastoma|Neurodegenerative Disorders|Neuroblastoma|Malignant tumor of colon|Parkinson Disease|Colorectal Neoplasms|Kidney Diseases|Malignant neoplasm of ovary|Renal Cell Carcinoma|Hyperactive behavior|Diabetic Nephropathy|Rheumatoid Arthritis|Adenocarcinoma of colon|Endometriosis|Neuropath…
CE_gene_12400	ENSG00000102854	MSLN	|Mammary Neoplasms|Malignant tumor of colon|Malignant neoplasm of ovary|Adenocarcinoma|ovarian neoplasm|Leukemia, Myelocytic, Acute|Epithelial ovarian cancer|Patent ductus arteriosus|Squamous cell carcinoma|Immunologic Deficiency Syndromes|Stomach Neoplasms|Fibroid Tumor|Malignant mesothelioma|Uterine Fibroids|synovial sarcoma|Mesothelioma (malignant, clinical disorder) (disorder)|Carcinoma, Tran…
CE_gene_12402	ENSG00000007376	RPUSD1
CE_gene_12403	ENSG00000127586	CHTF18
CE_gene_12404	ENSG00000103227	LMF1	|Lipodystrophy
CE_gene_12414	ENSG00000103275	UBE2I	|Mammary Neoplasms|Obesity|Malignant tumor of colon|Meningioma|Adenocarcinoma|ovarian neoplasm|Leukemia, Myelocytic, Acute|MYELODYSPLASTIC SYNDROME|Epithelial ovarian cancer|Cerebellar degeneration|Mammary Neoplasms, Experimental|Multiple Myeloma|Adenocarcinoma of lung (disorder)|Animal Mammary Neoplasms
CE_gene_12415	ENSG00000007516	BAIAP3	|Anxiety|Anxiety Disorders
CE_gene_12418	ENSG00000059145	UNKL
CE_gene_12422	ENSG00000187535	IFT140	|Autosomal recessive predisposition|Seizures|Intellectual Disability|Epilepsy|Mental Retardation|Muscle hypotonia|Dull intelligence|Low intelligence|Poor school performance|Mental deficiency|Retinitis Pigmentosa|Obesity|Hepatomegaly|Cataract|Nystagmus|Kidney Diseases|Lens Opacities|Infantile onset|Cerebellar Ataxia|Short stature|Hyperinsulinism|Optic Atrophy|Anteverted nostril|Sensorineural Heari…
CE_gene_12423	ENSG00000007545	CRAMP1L
CE_gene_12424	ENSG00000206053	HN1L
CE_gene_12429	ENSG00000162032	SPSB3
CE_gene_1243	ENSG00000162551	ALPL	|Autosomal recessive predisposition|Seizures|Epilepsy|Muscle hypotonia|Failure to gain weight|Pediatric failure to thrive|Meningioma|Metabolic Diseases|Degenerative polyarthritis|Osteoporosis|Depressive disorder|Liver diseases|Mental Depression|Vomiting|Short stature|Brain Diseases|Fever|Myopathy|Asthma|Anxiety|Osteosarcoma|Osteosarcoma of bone|Anxiety Disorders|Anemia|Frontal bossing|Bone Diseas…
CE_gene_12430	ENSG00000099769	IGFALS	|Liver Cirrhosis, Experimental|Alzheimer's Disease|Retinitis Pigmentosa|Neurodegenerative Disorders|Muscle Spasticity|Amyotrophic Lateral Sclerosis|Amyloidosis|Parkinson Disease|Senile Plaques|Osteopenia|Impaired cognition|Malnutrition|Psychotic Disorders|Parkinsonian Disorders|Mycoses|Delayed bone age|Cerebrovascular accident|Hyperinsulinism|Immunologic Deficiency Syndromes|Muscle Weakness|Nonor…
CE_gene_12431	ENSG00000063854	HAGH	|Liver Cirrhosis, Experimental|Schizophrenia|Alzheimer's Disease|Renal Cell Carcinoma|Adenocarcinoma|Rheumatoid Arthritis|Autism Spectrum Disorders|Kidney Failure|Persistent embryonic structure|Renal Insufficiency
CE_gene_12432	ENSG00000162039	MEIOB
CE_gene_12435	ENSG00000140990	NDUFB10
CE_gene_12439	ENSG00000196408	NOXO1	|Malignant tumor of colon|Adenoma|Adenocarcinoma|Stomach Neoplasms
CE_gene_1244	ENSG00000117298	ECE1	|Alzheimer's Disease|Central neuroblastoma|Neuroblastoma|Amyloidosis|Diabetes Mellitus, Non-Insulin-Dependent|Renal Cell Carcinoma|Hyperglycemia|Diabetic Nephropathy|Arteriosclerosis|Pulmonary Fibrosis|Epithelial ovarian cancer|Glioblastoma|Coronary Arteriosclerosis|Cerebrovascular accident|Atherosclerosis|Pneumonia|Patent ductus arteriosus|Squamous cell carcinoma|Coronary Artery Disease|Hyperten…
CE_gene_12444	ENSG00000103197	TSC2	|Seizures|Intellectual Disability|Epilepsy|Mental Retardation|Global developmental delay|Schizophrenia|Cognitive delay|Mental and motor retardation|Dull intelligence|Low intelligence|Poor school performance|Mental deficiency|Alzheimer's Disease|Autistic Disorder|Kidney Diseases|Malignant neoplasm of ovary|Renal Cell Carcinoma|Diabetes|Hyperactive behavior|Diabetes Mellitus|Adenoma|Adenocarcinoma|…
CE_gene_12445	ENSG00000167964	RAB26
CE_gene_1245	ENSG00000075151	EIF4G3	|Diffuse Large B-Cell Lymphoma
CE_gene_12450	ENSG00000167968	DNASE1L2	|Prostatic Neoplasms
CE_gene_12451	ENSG00000167969	ECI1	|Noninfiltrating Intraductal Carcinoma
CE_gene_12452	ENSG00000205937	RNPS1	|Intellectual Disability|Mental Retardation|Mammary Neoplasms|Mood Disorders|Malaria|Systemic Scleroderma
CE_gene_12453	ENSG00000167972	ABCA3	|Autosomal recessive predisposition|Failure to gain weight|Pediatric failure to thrive|Colorectal Neoplasms|Malnutrition|Leukemia, Myelocytic, Acute|Pulmonary Fibrosis|Pneumonia|Bronchopulmonary Dysplasia|Pulmonary Emphysema|Prenatal onset|Infant, Premature|Interstitial lung fibrosis|Respiratory syncytial virus (RSV) infection in conditions classified elsewhere and of unspecified site|Adenocarcin…
CE_gene_12455	ENSG00000162062	C16orf59
CE_gene_12456	ENSG00000162065	TBC1D24	|Seizures|Intellectual Disability|Epilepsy|Mental Retardation|Myxoid cyst|Synovial Cyst
CE_gene_12458	ENSG00000103363	TCEB2
CE_gene_12459	ENSG00000162076	FLYWCH2
CE_gene_1246	ENSG00000127483	HP1BP3
CE_gene_12460	ENSG00000162073	PAQR4
CE_gene_12462	ENSG00000122390	NAA60
CE_gene_12464	ENSG00000103351	CLUAP1	|Malignant tumor of colon
CE_gene_12467	ENSG00000213918	DNASE1	|Schizophrenia|Central neuroblastoma|Neuroblastoma|Malignant tumor of colon|Diabetes Mellitus, Non-Insulin-Dependent|Diabetes|Diabetes Mellitus|leukemia|Hepatoblastoma|Myocardial Infarction|Autism Spectrum Disorders|Depressive disorder|Liver diseases|Mental Depression|Arteriosclerosis|Liver neoplasms|Cerebrovascular accident|Atherosclerosis|Lymphoma|Pituitary Diseases|Autoimmune Diseases|Congesti…
CE_gene_12469	ENSG00000005339	CREBBP	|Seizures|Intellectual Disability|Epilepsy|Mental Retardation|Schizophrenia|Muscle hypotonia|Dull intelligence|Low intelligence|Poor school performance|Mental deficiency|Alzheimer's Disease|Mammary Neoplasms|Central neuroblastoma|Autistic Disorder|Hyperreflexia|Neurodegenerative Disorders|nervous system disorder|Obesity|Neuroblastoma|Amyotrophic Lateral Sclerosis|Failure to gain weight|Malignant …
CE_gene_1247	ENSG00000189410	SH2D5	|Central neuroblastoma|Neuroblastoma
CE_gene_12472	ENSG00000126603	GLIS2	|Kidney Diseases|leukemia|Leukemia, Myelocytic, Acute|Glioblastoma|Lymphoma|Kidney Failure|Diffuse Large B-Cell Lymphoma|Renal fibrosis|Leukemogenesis|Lymphoid leukemia|Chronic Kidney Diseases
CE_gene_12473	ENSG00000217930	PAM16	|Autosomal recessive predisposition|Global developmental delay|Cognitive delay|Mental and motor retardation|Delayed bone age|Short stature|Pituitary Diseases|Anteverted nostril|Pituitary Adenoma|Low set ears|Depressed nasal root/bridge|Depressed nasal bridge|Concave bridge of nose|Short neck|Frontal bossing|Small nose|Short nose
CE_gene_12475	ENSG00000103423	DNAJA3	|Cardiomyopathy, Dilated
CE_gene_12476	ENSG00000153406	NMRAL1	|Virus Diseases
CE_gene_12477	ENSG00000103415	HMOX2	|Alzheimer's Disease|Amyotrophic Lateral Sclerosis|Parkinson Disease|Glioblastoma|Trichohepatoenteric Syndrome|Mild cognitive disorder|Myxoid cyst|Hepatitis C|Synovial Cyst
CE_gene_12478	ENSG00000153443	UBALD1
CE_gene_12479	ENSG00000102858	MGRN1	|Neurodegenerative Disorders|Amyotrophic Lateral Sclerosis
CE_gene_1248	ENSG00000117245	KIF17	|Schizophrenia|Memory impairment
CE_gene_12480	ENSG00000168101	NUDT16L1
CE_gene_12481	ENSG00000168096	ANKS3
CE_gene_12483	ENSG00000103199	ZNF500
CE_gene_12484	ENSG00000140623	2018-09-12
CE_gene_12486	ENSG00000140632	GLYR1
CE_gene_12487	ENSG00000118900	UBN1	|Amyotrophic Lateral Sclerosis|Multiple Endocrine Neoplasia Type 1
CE_gene_1249	ENSG00000244038	DDOST	|Autosomal recessive predisposition|Global developmental delay|Muscle hypotonia|Cognitive delay|Mental and motor retardation|Failure to gain weight|Pediatric failure to thrive|Kidney Diseases|Infantile onset|Strabismus|Osteopenia|Diabetic Nephropathy|Liver Dysfunction|Diabetes Mellitus, Insulin-Dependent|Hepatitis B|Virus Diseases|Vascular Diseases|Pancreatic carcinoma|Gastroesophageal reflux dis…
CE_gene_12490	ENSG00000033011	ALG1	|Colonic Neoplasms|Dystonia|Dystonia Disorders
CE_gene_12491	ENSG00000118894	FAM86A
CE_gene_12493	ENSG00000067365	METTL22
CE_gene_12494	ENSG00000183044	ABAT	|Autosomal recessive predisposition|Seizures|Epilepsy|Liver Cirrhosis, Experimental|Global developmental delay|Muscle hypotonia|Cognitive delay|Mental and motor retardation|Autistic Disorder|Hyperreflexia|Mood Disorders|Alcoholic Intoxication, Chronic|Gastroesophageal reflux disease
CE_gene_12495	ENSG00000140650	PMM2	|Autosomal recessive predisposition|Seizures|Intellectual Disability|Epilepsy|Mental Retardation|Global developmental delay|Muscle hypotonia|Cognitive delay|Mental and motor retardation|Alzheimer's Disease|Retinitis Pigmentosa|Obesity|Hepatomegaly|Failure to gain weight|Pediatric failure to thrive|Small head|Nystagmus|Diabetes Mellitus, Non-Insulin-Dependent|Cerebellar Ataxia|Osteopenia|Metabolic…
CE_gene_12497	ENSG00000153048	CARHSP1	|Arteriosclerosis|Atherosclerosis
CE_gene_12498	ENSG00000187555	USP7	|Intellectual Disability|Central neuroblastoma|Neuroblastoma|Malignant tumor of colon|leukemia|Adenocarcinoma|Myocardial Infarction|Autism Spectrum Disorders|Squamous cell carcinoma|Herpes Simplex Infections|Cervix carcinoma|MIXED LINEAGE LEUKEMIA|Bladder Neoplasm|Multiple Myeloma|solid tumor|Pancreatic carcinoma|Promyelocytic leukemia
CE_gene_12501	ENSG00000183454	GRIN2A	|Seizures|Intellectual Disability|Epilepsy|Mental Retardation|Global developmental delay|Schizophrenia|Alzheimer's Disease|Autistic Disorder|Amyotrophic Lateral Sclerosis|Malignant tumor of colon|Parkinson Disease|Dysarthria|Liver Cirrhosis|Colorectal Neoplasms|Bipolar Disorder|Cerebellar Ataxia|Mood Disorders|Psychotic Disorders|Cirrhosis|Autism Spectrum Disorders|Depressive disorder|Mental Depr…
CE_gene_12502	ENSG00000166669	ATF7IP2
CE_gene_12503	ENSG00000213853	EMP2	|Nephrotic Syndrome|Carcinoma, Transitional Cell|Tuberculosis|Endometrial Carcinoma|Uterine Corpus Cancer|Malignant neoplasm of endometrium|Severe Combined Immunodeficiency
CE_gene_12505	ENSG00000103274	NUBP1	|Alzheimer's Disease|Central neuroblastoma|Obesity|Neuroblastoma|Impaired cognition
CE_gene_12506	ENSG00000166676	TVP23A
CE_gene_12508	ENSG00000038532	CLEC16A	|Neurodegenerative Disorders|Diabetes|Diabetes Mellitus|Myocardial Infarction|Rheumatoid Arthritis|Diabetes Mellitus, Insulin-Dependent|Immunologic Deficiency Syndromes|Impaired glucose tolerance|Behcet Syndrome|Autoimmune Diseases|Alopecia|Juvenile arthritis|Thyroid Diseases|Asthma|Multiple Sclerosis
CE_gene_12512	ENSG00000153066	TXNDC11
CE_gene_12513	ENSG00000122299	ZC3H7A
CE_gene_12515	ENSG00000103342	GSPT1	|Parkinson Disease|Cataract|Liver diseases|Asthma|Hepatitis
CE_gene_12516	ENSG00000048462	TNFRSF17	|Degenerative polyarthritis|leukemia|Rheumatoid Arthritis|Lymphoma, Non-Hodgkin|Squamous cell carcinoma|Lymphoma|Lupus Erythematosus|Lupus Vulgaris|Lupus Erythematosus, Discoid|Multiple Myeloma|Hodgkin Disease|T-Cell Lymphoma|Ulcerative Colitis
CE_gene_12518	ENSG00000103381	CPPED1
CE_gene_12519	ENSG00000175595	ERCC4	|Autosomal recessive predisposition|Intellectual Disability|Mental Retardation|Global developmental delay|Cognitive delay|Mental and motor retardation|Dull intelligence|Low intelligence|Poor school performance|Mental deficiency|Muscle Spasticity|Obesity|Failure to gain weight|Cataract|Pediatric failure to thrive|Small head|Kidney Diseases|Malignant neoplasm of ovary|Lens Opacities|Meningioma|Infa…
CE_gene_12520	ENSG00000186260	MKL2	|Autistic Disorder|Autism Spectrum Disorders
CE_gene_12521	ENSG00000140694	PARN	|Autosomal recessive predisposition|Intellectual Disability|Mental Retardation|Global developmental delay|Cognitive delay|Mental and motor retardation|Dull intelligence|Low intelligence|Poor school performance|Mental deficiency|Central neuroblastoma|Neuroblastoma|Failure to gain weight|Pediatric failure to thrive|Small head|Infantile onset|Cerebral atrophy|Pulmonary Fibrosis|Short stature|Immunol…
CE_gene_12524	ENSG00000085721	RRN3	|Malnutrition
CE_gene_12526	ENSG00000179889	PDXDC1	|Renal Cell Carcinoma
CE_gene_12527	ENSG00000156968	MPV17L
CE_gene_12528	ENSG00000166780	C16orf45
CE_gene_12529	ENSG00000166783	KIAA0430
CE_gene_12530	ENSG00000072864	NDE1	|Autosomal recessive predisposition|Seizures|Epilepsy|Global developmental delay|Schizophrenia|Cognitive delay|Mental and motor retardation|Mammary Neoplasms|Hyperreflexia|nervous system disorder|Small head|Psychotic Disorders|muscle degeneration|Autism Spectrum Disorders|Severe mental retardation (I.Q. 20-34)|Epithelial ovarian cancer|Skeletal muscle atrophy|Neurogenic Muscular Atrophy|Neurogeni…
CE_gene_12531	ENSG00000133393	FOPNL	|Multiple Myeloma|Tuberculosis
CE_gene_12535	ENSG00000134419	RPS15A	|Glioblastoma|Hepatitis B|Adenocarcinoma of lung (disorder)
CE_gene_12536	ENSG00000170540	ARL6IP1	|Autosomal recessive predisposition|Prostatic Neoplasms|Arteriosclerosis|Cyst|Spastic Paraplegia
CE_gene_12538	ENSG00000170537	TMC7
CE_gene_12539	ENSG00000167186	COQ7	|Neurodegenerative Disorders
CE_gene_1254	ENSG00000158816	VWA5B1
CE_gene_12541	ENSG00000103534	TMC5
CE_gene_12543	ENSG00000103540	CCP110
CE_gene_12546	ENSG00000174628	IQCK
CE_gene_12547	ENSG00000167191	GPRC5B	|Obesity|Diabetes Mellitus, Non-Insulin-Dependent|Hyperactive behavior
CE_gene_12551	ENSG00000066654	THUMPD1	|leukemia|Endometrial Carcinoma|Uterine Corpus Cancer|Malignant neoplasm of endometrium
CE_gene_12552	ENSG00000005187	ACSM3	|Obesity|Overweight|Prostatic Neoplasms|Metabolic Syndrome X|Cerebrovascular accident|Hypertensive disease|Dyslipidemias
CE_gene_12554	ENSG00000005189	AC004381.6
CE_gene_12555	ENSG00000188215	DCUN1D3
CE_gene_12556	ENSG00000102897	LYRM1	|Obesity
CE_gene_12558	ENSG00000011638	TMEM159
CE_gene_12559	ENSG00000103310	ZP2
CE_gene_12561	ENSG00000103316	CRYM	|Amyotrophic Lateral Sclerosis|Cataract|Sensorineural Hearing Loss (disorder)
CE_gene_12564	ENSG00000155714	PDZD9
CE_gene_12565	ENSG00000175267	VWA3A	|Bladder Neoplasm
CE_gene_12568	ENSG00000058600	POLR3E	|leukemia
CE_gene_12571	ENSG00000155719	OTOA
CE_gene_12575	ENSG00000168447	SCNN1B	|Autosomal recessive predisposition|Failure to gain weight|Pediatric failure to thrive|Kidney Diseases|Infantile onset|Vomiting|Diarrhea|Pneumonia|Muscle Weakness|Hypertensive disease|Kidney Failure|Feeding difficulties in infancy|Fatigue|Bacterial Infections|Renal Insufficiency|Lung diseases
CE_gene_12578	ENSG00000103356	EARS2	|Myocardial Infarction|Major Depressive Disorder|Arteriosclerosis|Coronary Arteriosclerosis|Atherosclerosis|Coronary Artery Disease|Malaria|Graves Disease|Coronary heart disease
CE_gene_12580	ENSG00000004779	NDUFAB1	|Obesity|Pituitary Diseases|Tuberculosis
CE_gene_12584	ENSG00000122257	RBBP6	|Alzheimer's Disease|Malignant tumor of colon|Diabetes|Diabetes Mellitus|Adenocarcinoma|Squamous cell carcinoma|Herpes Simplex Infections|Dystonia|Lung Neoplasms|Dystonia Disorders|Retinoblastoma|Secondary malignant neoplasm of lymph node
CE_gene_12585	ENSG00000158865	SLC5A11	|Diabetes Mellitus|Polycystic Ovary Syndrome
CE_gene_12586	ENSG00000140750	ARHGAP17
CE_gene_12587	ENSG00000205629	LCMT1	|Alzheimer's Disease|Central neuroblastoma|Neuroblastoma
CE_gene_12590	ENSG00000155666	KDM8
CE_gene_12592	ENSG00000077238	IL4R	|Mammary Neoplasms|Diabetes Mellitus, Non-Insulin-Dependent|Malignant neoplasm of ovary|Renal Cell Carcinoma|Degenerative polyarthritis|Rheumatoid Arthritis|ovarian neoplasm|Glioblastoma|Cerebrovascular accident|HIV Infections|Malignant Glioma|Colonic Neoplasms|Diabetes Mellitus, Insulin-Dependent|Immunologic Deficiency Syndromes|Hepatitis B|Hypertensive disease|Nephrotic Syndrome|cervical cancer…
CE_gene_12593	ENSG00000103522	IL21R	|Autosomal recessive predisposition|Failure to gain weight|Pediatric failure to thrive|Liver Cirrhosis|Degenerative polyarthritis|Liver Failure|Rheumatoid Arthritis|Pneumonia|Immunologic Deficiency Syndromes|Lymphoma|Lupus Erythematosus|Graves Disease|Virus Diseases|Lupus Vulgaris|Autoimmune Diseases|Asthma|Lupus Erythematosus, Discoid|Multiple Myeloma|Multiple Sclerosis|Diffuse Large B-Cell Lymp…
CE_gene_12594	ENSG00000077235	GTF3C1
CE_gene_12596	ENSG00000169181	GSG1L
CE_gene_12597	ENSG00000169180	XPO6	|Substance-Related Disorders
CE_gene_12599	ENSG00000176953	NFATC2IP
CE_gene_126	ENSG00000117533	VAMP4	|Diabetes Mellitus, Non-Insulin-Dependent|Diabetes|Diabetes Mellitus
CE_gene_12600	ENSG00000177455	CD19	|Autosomal recessive predisposition|Central neuroblastoma|Neuroblastoma|Hepatomegaly|Amyloidosis|Cataract|Hyperactive behavior|leukemia|Rheumatoid Arthritis|Leukemia, Myelocytic, Acute|MYELODYSPLASTIC SYNDROME|Lymphoma, Non-Hodgkin|HIV Infections|Diarrhea|Pneumonia|Liver Dysfunction|Acute leukemia|Immunologic Deficiency Syndromes|Lymphoma|Lupus Erythematosus|Splenomegaly|Sarcoma|Primary biliary c…
CE_gene_12601	ENSG00000177548	RABEP2	|Intellectual Disability|Mental Retardation|Mammary Neoplasms|Adenocarcinoma|Epithelial ovarian cancer|Chagas Disease|Squamous cell carcinoma
CE_gene_12603	ENSG00000178188	SH2B1	|Seizures|Intellectual Disability|Epilepsy|Mental Retardation|Global developmental delay|Cognitive delay|Mental and motor retardation|Dull intelligence|Low intelligence|Poor school performance|Mental deficiency|Retinitis Pigmentosa|Autistic Disorder|Obesity|Diabetes Mellitus, Non-Insulin-Dependent|Hyperglycemia|Big calvaria|Increased size of cranium|Increased head circumference|Increased size of …
CE_gene_12606	ENSG00000184110	EIF3C
CE_gene_12607	ENSG00000188603	CLN3	|Autosomal recessive predisposition|Seizures|Intellectual Disability|Epilepsy|Mental Retardation|Dull intelligence|Low intelligence|Poor school performance|Mental deficiency|Retinitis Pigmentosa|Central neuroblastoma|Neurodegenerative Disorders|nervous system disorder|Neuroblastoma|Malignant tumor of colon|Dysarthria|Hyperactive behavior|Impaired cognition|Degenerative brain disorder|Psychotic Di…
CE_gene_12608	ENSG00000184730	APOBR	|Obesity|Arteriosclerosis|Atherosclerosis|Asthma
CE_gene_1261	ENSG00000158747	NBL1	|Central neuroblastoma|Neuroblastoma|Parkinson Disease|Pancreatic carcinoma|Pancreatic Neoplasm
CE_gene_12610	ENSG00000013364	MVP	|Epilepsy|Liver Cirrhosis, Experimental|Alzheimer's Disease|Mammary Neoplasms|Central neuroblastoma|Neuroblastoma|Malignant tumor of colon|Amyloidosis|Parkinson Disease|Malignant neoplasm of ovary|Renal Cell Carcinoma|Diabetes|Diabetes Mellitus|Degenerative polyarthritis|Impaired cognition|leukemia|Adenoma|Myocardial Infarction|Brain Neoplasms|Leukemia, Myelocytic, Acute|Liver neoplasms|Glioblast…
CE_gene_12611	ENSG00000103502	CDIPT
CE_gene_12612	ENSG00000174938	SEZ6L2	|Seizures|Alzheimer's Disease|Autistic Disorder|Senile Plaques|Autism Spectrum Disorders|Presenile dementia|Small cell carcinoma of lung|Dementia
CE_gene_12613	ENSG00000174939	ASPHD1
CE_gene_12614	ENSG00000174943	KCTD13	|Autistic Disorder
CE_gene_12615	ENSG00000149932	TMEM219	|Asthma
CE_gene_12617	ENSG00000149929	HIRIP3
CE_gene_12618	ENSG00000169592	INO80E
CE_gene_12619	ENSG00000149927	DOC2A	|Malignant neoplasm of ovary|Epithelial ovarian cancer|Bladder Neoplasm|Carcinoma, Transitional Cell|Secondary malignant neoplasm of lymph node|Carcinoma of bladder
CE_gene_1262	ENSG00000077549	CAPZB	|Mammary Neoplasms, Experimental|Autoimmune Diseases|Animal Mammary Neoplasms
CE_gene_12620	ENSG00000149926	FAM57B
CE_gene_12622	ENSG00000149923	PPP4C
CE_gene_12623	ENSG00000149922	TBX6	|Anteverted nostril|Curvature of spine|Acquired scoliosis|Nasal bridge wide|Broad flat nasal bridge|Dwarfism|Short neck
CE_gene_12624	ENSG00000090238	YPEL3	|Liver Cirrhosis, Experimental|Malignant tumor of colon|Adenocarcinoma|ovarian neoplasm|Colonic Neoplasms
CE_gene_1263	ENSG00000040487	PQLC2
CE_gene_12633	ENSG00000176046	NUPR1	|Mammary Neoplasms|Obesity|Diabetes Mellitus, Non-Insulin-Dependent|Adenoma|Non-Neoplastic Disorder|Impaired glucose tolerance|synovial sarcoma|Bladder Neoplasm|Endometrial Carcinoma|Pancreatic carcinoma|Uterine Corpus Cancer|Malignant neoplasm of endometrium|Carcinoma of bladder|Thyroid Neoplasm|Pancreatic Neoplasm|Liver and Intrahepatic Biliary Tract Carcinoma
CE_gene_12634	ENSG00000197471	SPN	|Mammary Neoplasms|Malignant tumor of colon|Adenoma|Adenocarcinoma of colon|MYELODYSPLASTIC SYNDROME|Immunologic Deficiency Syndromes|Lymphoma|Muscular Dystrophy|Diffuse Large B-Cell Lymphoma|solid tumor|Human immunodeficiency virus (HIV) II infection category B1|Tuberculosis|B-Cell Lymphomas|Small cell carcinoma of lung|Persistent embryonic structure
CE_gene_12635	ENSG00000169217	CD2BP2
CE_gene_12641	ENSG00000005844	ITGAL	|Liver Cirrhosis, Experimental|leukemia|Rheumatoid Arthritis|Hypercholesterolemia|Leukemia, Myelocytic, Acute|Sepsis|Cerebrovascular accident|HIV Infections|Herpes Simplex Infections|Immunologic Deficiency Syndromes|Secondary malignant neoplasm of bone|Lymphoma|Icterus|Lupus Erythematosus|Behcet Syndrome|Malaria|Primary biliary cirrhosis|Lupus Vulgaris|Autoimmune Diseases|Chronic Obstructive Airw…
CE_gene_12644	ENSG00000169951	ZNF764
CE_gene_12645	ENSG00000229809	ZNF688
CE_gene_12647	ENSG00000156858	PRR14
CE_gene_12649	ENSG00000196118	C16orf93
CE_gene_12650	ENSG00000103549	RNF40	|Schizophrenia|Autistic Disorder|Retinoblastoma|Nephroblastoma
CE_gene_12652	ENSG00000099385	BCL7C
CE_gene_12653	ENSG00000150281	CTF1	|Alzheimer's Disease|Obesity|Amyotrophic Lateral Sclerosis|Senile Plaques|Kidney Diseases|Diabetes|Diabetes Mellitus|leukemia|muscle degeneration|Metabolic Syndrome X|Hypercholesterolemia|Arteriosclerosis|Atherosclerosis|Hypertensive disease|Steatohepatitis|Pituitary Adenoma|Congestive heart failure|Cardiovascular Diseases|Cardiomyopathy, Dilated|Heart failure|Non-alcoholic Fatty Liver Disease|Mo…
CE_gene_12659	ENSG00000099365	STX1B	|Seizures|Epilepsy|Parkinson Disease
CE_gene_12660	ENSG00000167394	ZNF668	|Mammary Neoplasms
CE_gene_12661	ENSG00000103507	BCKDK	|Seizures|Intellectual Disability|Epilepsy|Mental Retardation|Dull intelligence|Low intelligence|Poor school performance|Mental deficiency|Autistic Disorder
CE_gene_12662	ENSG00000103510	KAT8	|Schizophrenia|Renal Cell Carcinoma|Sepsis|Septicemia|Medulloblastoma
CE_gene_12664	ENSG00000178226	PRSS36
CE_gene_12665	ENSG00000089280	FUS	|Intellectual Disability|Mental Retardation|Central neuroblastoma|Hyperreflexia|Neurodegenerative Disorders|Muscle Spasticity|nervous system disorder|Neuroblastoma|Amyotrophic Lateral Sclerosis|Malignant tumor of colon|Amyloidosis|Parkinson Disease|Dysarthria|leukemia|Adenocarcinoma|Parkinsonian Disorders|Decreased tendon reflex|muscle degeneration|Depressive disorder|Tremor|Nerve Degeneration|Le…
CE_gene_12666	ENSG00000103490	PYCARD	|Liver Cirrhosis, Experimental|Alzheimer's Disease|Mammary Neoplasms|Central neuroblastoma|Obesity|Neuroblastoma|Malignant tumor of colon|Amyloidosis|Liver Cirrhosis|Colorectal Neoplasms|Kidney Diseases|Malignant neoplasm of ovary|Renal Cell Carcinoma|Metabolic Diseases|Degenerative polyarthritis|Adenoma|Adenocarcinoma|Rheumatoid Arthritis|Cirrhosis|Astrocytoma|Arteriosclerosis|Liver neoplasms|Ep…
CE_gene_12670	ENSG00000140691	ARMC5	|Meningioma|Metabolic Syndrome X|Meningioma, benign, no ICD-O subtype|Hypertensive disease|Pancreatic Neoplasm
CE_gene_12671	ENSG00000140682	TGFB1I1	|Prostatic Neoplasms|Endometriosis|Astrocytoma|Arteriosclerosis|Atherosclerosis|Non-alcoholic Fatty Liver Disease
CE_gene_12672	ENSG00000140675	SLC5A2	|Autosomal recessive predisposition|Diabetes Mellitus, Non-Insulin-Dependent|Diabetes|Hyperglycemia|Hypoglycemia|Diabetes Mellitus|Diabetic Nephropathy|Trichohepatoenteric Syndrome|Hyperinsulinism|Impaired glucose tolerance|Hypertensive disease|Chronic Kidney Diseases
CE_gene_12673	ENSG00000140688	C16orf58	|Tuberculosis
CE_gene_1268	ENSG00000127463	EMC1	|Intellectual Disability|Global developmental delay|Atrophy of cerebellum
CE_gene_12684	ENSG00000155330	C16orf87
CE_gene_12685	ENSG00000166123	GPT2	|Intellectual Disability|Liver diseases|Brain Diseases
CE_gene_12687	ENSG00000171208	NETO2
CE_gene_12689	ENSG00000102893	PHKB	|Autosomal recessive predisposition|Muscle hypotonia|Hepatomegaly|Short stature|Diarrhea|Muscle Weakness
CE_gene_12691	ENSG00000102910	LONP2
CE_gene_12692	ENSG00000196470	SIAH1	|Malignant tumor of colon|Parkinson Disease|Hepatocarcinogenesis|Hepatitis B|Adenomatous Polyposis Coli|cervical cancer|Cervix carcinoma|Malignant tumor of cervix|Diffuse Large B-Cell Lymphoma
CE_gene_12694	ENSG00000102924	CBLN1
CE_gene_12696	ENSG00000102935	ZNF423	|Autosomal recessive predisposition|Intellectual Disability|Mental Retardation|Global developmental delay|Muscle hypotonia|Cognitive delay|Mental and motor retardation|Dull intelligence|Low intelligence|Poor school performance|Mental deficiency|Central neuroblastoma|Neuroblastoma|Nystagmus|Kidney Diseases|Cerebellar Ataxia|Degenerative polyarthritis|Phenotypic variability|Highly variable phenotyp…
CE_gene_12699	ENSG00000121281	ADCY7	|Schizophrenia|Mood Disorders|Depressive disorder|Mental Depression|Major Depressive Disorder|Alcoholic Intoxication, Chronic|Unipolar Depression|Leukemia, Myelocytic, Acute|Juvenile arthritis|Mental disorders
CE_gene_127	ENSG00000010165	METTL13	|Hepatocarcinogenesis|Lymphoma|Bladder Neoplasm|Carcinoma of bladder|Liver and Intrahepatic Biliary Tract Carcinoma
CE_gene_1270	ENSG00000009709	PAX7	|Autosomal recessive predisposition|Glioblastoma|Pituitary Diseases|Sarcoma|Pituitary Adenoma|Myopathy|Rhabdomyosarcoma|Persistent embryonic structure|Spinal Muscular Atrophy
CE_gene_12700	ENSG00000166164	BRD7	|Mammary Neoplasms|Malignant neoplasm of ovary|Liver neoplasms|Epithelial ovarian cancer|Osteosarcoma|Osteosarcoma of bone|Endometrial Carcinoma|Pancreatic carcinoma
CE_gene_12702	ENSG00000167208	SNX20
CE_gene_12704	ENSG00000083799	CYLD	|Global developmental delay|Central neuroblastoma|Neuroblastoma|Amyloidosis|Hyperactive behavior|Prostatic Neoplasms|Adenocarcinoma|Rheumatoid Arthritis|Arteriosclerosis|Pulmonary Fibrosis|Atherosclerosis|HIV Infections|Cholera|Diarrhea|Pneumonia|Squamous cell carcinoma|Adenomatous Polyposis Coli|cervical cancer|Cervix carcinoma|Malignant tumor of cervix|Arthritis|Multiple Myeloma|Leukemogenesis|…
CE_gene_12705	ENSG00000103449	SALL1	|Intellectual Disability|Mental Retardation|Dull intelligence|Low intelligence|Poor school performance|Mental deficiency|Malignant tumor of colon|Small head|Kidney Diseases|hearing impairment|Hearing Loss, Partial|Deafness|Herpes Simplex Infections|Congenital deafness|Pituitary Diseases|Penile hypospadias|Fibroid Tumor|Kidney Failure|Uterine Fibroids|Cryptorchidism|Ventricular Septal Defects|Gast…
CE_gene_12706	ENSG00000103460	TOX3	|Mammary Neoplasms|Malignant neoplasm of ovary|Secondary malignant neoplasm of bone|Polycystic Ovary Syndrome|Breast Cancer, Familial
CE_gene_12707	ENSG00000177200	CHD9
CE_gene_12710	ENSG00000166971	AKTIP	|Liver Cirrhosis, Experimental|cervical cancer|Cervix carcinoma|Malignant tumor of cervix
CE_gene_12711	ENSG00000103494	RPGRIP1L	|Autosomal recessive predisposition|Intellectual Disability|Mental Retardation|Global developmental delay|Muscle hypotonia|Cognitive delay|Mental and motor retardation|Dull intelligence|Low intelligence|Poor school performance|Mental deficiency|Hyperreflexia|Muscle Spasticity|Obesity|Hepatomegaly|Cataract|Small head|Liver Cirrhosis|Nystagmus|Kidney Diseases|Bipolar Disorder|Lens Opacities|Infanti…
CE_gene_12712	ENSG00000140718	FTO	|Epilepsy|Global developmental delay|Schizophrenia|Alzheimer's Disease|Mammary Neoplasms|Central neuroblastoma|nervous system disorder|Obesity|Neuroblastoma|Cataract|Diabetes Mellitus, Non-Insulin-Dependent|Diabetes|Bipolar Disorder|Mood Disorders|Metabolic Diseases|Overweight|Diabetes Mellitus|Degenerative polyarthritis|Osteoporosis|Impaired cognition|Adenoma|Psychotic Disorders|Myocardial Infar…
CE_gene_12714	ENSG00000087245	MMP2	|Autosomal recessive predisposition|Liver Cirrhosis, Experimental|Alzheimer's Disease|Mammary Neoplasms|Retinitis Pigmentosa|Central neuroblastoma|Obesity|Neuroblastoma|Malignant tumor of colon|Amyloidosis|Liver Cirrhosis|Senile Plaques|Colorectal Neoplasms|Diabetes Mellitus, Non-Insulin-Dependent|Kidney Diseases|Malignant neoplasm of ovary|Renal Cell Carcinoma|Diabetes|Meningioma|Infantile onset…
CE_gene_12716	ENSG00000198848	CES1	|Alzheimer's Disease|Obesity|Diabetes Mellitus, Non-Insulin-Dependent|leukemia|Liver diseases|Hypercholesterolemia|Arteriosclerosis|Leukemia, Myelocytic, Acute|Lymphoma, Non-Hodgkin|Coronary Arteriosclerosis|Atherosclerosis|Diarrhea|Coronary Artery Disease|Lung Neoplasms|Adrenoleukodystrophy|Dissecting aneurysm of the thoracic aorta|Acute lymphocytic leukemia|Hepatitis C|Tuberculosis|Coronary hea…
CE_gene_12717	ENSG00000159398	CES5A
CE_gene_12718	ENSG00000087258	GNAO1	|Seizures|Epilepsy|Global developmental delay|Schizophrenia|Cognitive delay|Mental and motor retardation|Diabetes Mellitus, Non-Insulin-Dependent|Renal Cell Carcinoma|Diabetes|Diabetes Mellitus|Degenerative brain disorder|Cerebral atrophy|HIV Infections|Diabetes Mellitus, Insulin-Dependent|cervical cancer|Brain Diseases|Cervix carcinoma|Supratentorial atrophy|Malignant tumor of cervix|Autoimmune …
CE_gene_12725	ENSG00000102900	NUP93
CE_gene_12726	ENSG00000070915	SLC12A3	|Autosomal recessive predisposition|Seizures|Intellectual Disability|Epilepsy|Mental Retardation|Autistic Disorder|Obesity|Diabetes Mellitus, Non-Insulin-Dependent|Kidney Diseases|Diabetes|Metabolic Diseases|Diabetes Mellitus|Osteoporosis|Diabetic Nephropathy|Autism Spectrum Disorders|Arteriosclerosis|Leukemia, Myelocytic, Acute|Atherosclerosis|Diarrhea|Acute leukemia|Squamous cell carcinoma|Hype…
CE_gene_12727	ENSG00000051108	HERPUD1	|Prostatic Neoplasms|leukemia|Alcoholic Intoxication, Chronic|HIV Infections|Lymphoma|Bladder Neoplasm|Carcinoma, Transitional Cell|Hodgkin Disease|Acute lymphocytic leukemia|Human immunodeficiency virus (HIV) II infection category B1|Leukemia, T-Cell|T-Cell Lymphoma|Precursor Cell Lymphoblastic Leukemia Lymphoma|Congenital chromosomal disease|Carcinoma of bladder
CE_gene_12728	ENSG00000159579	RSPRY1
CE_gene_1273	ENSG00000074964	ARHGEF10L
CE_gene_12732	ENSG00000005194	CIAPIN1	|leukemia|Adenocarcinoma|precancerous lesions|Pancreatic carcinoma
CE_gene_12735	ENSG00000125170	DOK4	|Squamous cell carcinoma|Noninfiltrating Intraductal Carcinoma
CE_gene_12737	ENSG00000159618	GPR114
CE_gene_12738	ENSG00000205336	GPR56
CE_gene_1274	ENSG00000179051	RCC2	|Rectal Carcinoma
CE_gene_12740	ENSG00000159648	TEPP	|Crohn Disease|Inflammatory Bowel Diseases
CE_gene_12743	ENSG00000103021	CCDC113
CE_gene_12744	ENSG00000103023	PRSS54	|Kidney Failure, Chronic|Chronic kidney disease stage 5
CE_gene_12745	ENSG00000181938	GINS3
CE_gene_12746	ENSG00000103034	NDRG4	|Obesity|Glioblastoma|Pituitary Diseases|Inflammatory Bowel Diseases
CE_gene_12747	ENSG00000103037	SETD6
CE_gene_12748	ENSG00000125107	CNOT1	|Central neuroblastoma|Neuroblastoma|Glioblastoma|HIV Infections|Osteosarcoma|Osteosarcoma of bone
CE_gene_12749	ENSG00000125166	GOT2	|Schizophrenia|Obesity|Malignant tumor of colon|Diabetes Mellitus, Non-Insulin-Dependent|Diabetes|Bipolar Disorder|Overweight|Diabetes Mellitus|Adenocarcinoma|Metabolic Syndrome X|Arteriosclerosis|Atherosclerosis|Malignant Glioma|Immunologic Deficiency Syndromes|Hypertensive disease|Cardiovascular Diseases|Diffuse Large B-Cell Lymphoma|Dyslipidemias|Non-alcoholic Fatty Liver Disease|Adenoma of la…
CE_gene_12751	ENSG00000140937	CDH11	|Mammary Neoplasms|Malignant tumor of colon|Renal Cell Carcinoma|Degenerative polyarthritis|Rheumatoid Arthritis|Brain Neoplasms|Autism Spectrum Disorders|ovarian neoplasm|Alcoholic Intoxication, Chronic|Pulmonary Fibrosis|Glioblastoma|Malignant Glioma|Secondary malignant neoplasm of bone|Sarcoma|Noninfiltrating Intraductal Carcinoma|Invasive carcinoma of breast|Arthritis|Systemic Scleroderma|Ost…
CE_gene_12753	ENSG00000166548	TK2	|Autosomal recessive predisposition|Seizures|Epilepsy|Muscle hypotonia|Infantile onset|Degenerative brain disorder|Liver Failure|Cerebral atrophy|hearing impairment|MYELODYSPLASTIC SYNDROME|Progressive disorder|Cerebrovascular accident|HIV Infections|Hearing Loss, Partial|Deafness|Congenital deafness|Brain Diseases|Supratentorial atrophy|Sensorineural Hearing Loss (disorder)|Myopathy|Human immuno…
CE_gene_12754	ENSG00000140932	CMTM2	|Non-Neoplastic Disorder|Glioblastoma|Juvenile arthritis
CE_gene_12755	ENSG00000140931	CMTM3	|Liver Cirrhosis, Experimental|Colorectal Neoplasms|Glioblastoma|Squamous cell carcinoma|Secondary malignant neoplasm of lymph node
CE_gene_12756	ENSG00000183723	CMTM4	|Non-Neoplastic Disorder|Glioblastoma
CE_gene_12757	ENSG00000135720	DYNC1LI2	|Weight Gain
CE_gene_12758	ENSG00000159593	NAE1	|Alzheimer's Disease|Amyloidosis
CE_gene_12759	ENSG00000168748	CA7	|Seizures|Secondary malignant neoplasm of lymph node
CE_gene_12760	ENSG00000166589	CDH16	|Bladder Neoplasm|Thyroid carcinoma|Carcinoma of bladder
CE_gene_12763	ENSG00000067955	CBFB	|Malignant neoplasm of ovary|leukemia|Adenocarcinoma|Leukemia, Myelocytic, Acute|Acute leukemia|Immunologic Deficiency Syndromes|MIXED LINEAGE LEUKEMIA|Cleft Palate|Leukemia, Lymphocytic, Acute, L1|Acute lymphocytic leukemia|Leukemogenesis|Precursor Cell Lymphoblastic Leukemia Lymphoma|Congenital chromosomal disease|Persistent embryonic structure
CE_gene_12764	ENSG00000125149	C16orf70
CE_gene_12765	ENSG00000102871	TRADD	|Alzheimer's Disease|Glioblastoma|Osteosarcoma|Osteosarcoma of bone
CE_gene_12766	ENSG00000135722	FBXL8
CE_gene_12767	ENSG00000102878	HSF4	|Cataract|Hepatitis B|Hepatitis C
CE_gene_12768	ENSG00000140939	NOL3	|Mammary Neoplasms|Central neuroblastoma|Neuroblastoma|Malignant neoplasm of ovary|leukemia|Lip and Oral Cavity Carcinoma|Malignant neoplasm of mouth|Leukemia, Myelocytic, Acute|Liver neoplasms|Pain|Acute leukemia|Chagas Disease|Lymphoma|Asthma|Cardiomyopathy, Dilated|Hodgkin Disease|B-Cell Lymphomas|Pancreatic carcinoma|T-Cell Lymphoma|Slow progression|Myoclonus
CE_gene_12770	ENSG00000102890	ELMO3
CE_gene_12773	ENSG00000168701	TMEM208
CE_gene_12775	ENSG00000196155	PLEKHG4	|Cerebellar Ataxia
CE_gene_12778	ENSG00000159713	TPPP3	|Alzheimer's Disease|Central neuroblastoma|Neurodegenerative Disorders|Neuroblastoma
CE_gene_12782	ENSG00000039523	FAM65A
CE_gene_12783	ENSG00000102974	CTCF	|Intellectual Disability|Mental Retardation|Global developmental delay|Schizophrenia|Muscle hypotonia|Cognitive delay|Mental and motor retardation|Dull intelligence|Low intelligence|Poor school performance|Mental deficiency|Mammary Neoplasms|Malignant tumor of colon|Small head|Malignant neoplasm of ovary|Strabismus|Prostatic Neoplasms|leukemia|Metabolic Syndrome X|ovarian neoplasm|Sporadic Breast…
CE_gene_12784	ENSG00000159753	RLTPR
CE_gene_12785	ENSG00000102977	ACD	|Diabetes Mellitus, Non-Insulin-Dependent|Renal Cell Carcinoma|leukemia|Infant, Premature|Cardiovascular Diseases|Hepatitis C|Congenital chromosomal disease|Lung diseases|Congenital Abnormality
CE_gene_12786	ENSG00000102981	PARD6A	|Rheumatoid Arthritis|Pancreatic carcinoma
CE_gene_12789	ENSG00000141098	GFOD2
CE_gene_1279	ENSG00000117115	PADI2	|Schizophrenia|Mammary Neoplasms|Neurodegenerative Disorders|Degenerative polyarthritis|Rheumatoid Arthritis|Squamous cell carcinoma|Autoimmune Diseases|Arthritis|Multiple Sclerosis|Encephalomyelitis
CE_gene_12790	ENSG00000141084	RANBP10	|Stomach Neoplasms
CE_gene_12791	ENSG00000102901	CENPT
CE_gene_12792	ENSG00000102898	NUTF2	|Central neuroblastoma|Neuroblastoma|HIV Infections|Diabetic Retinopathy
CE_gene_12796	ENSG00000124067	SLC12A4	|Amyotrophic Lateral Sclerosis|cervical cancer|Cervix carcinoma|Malignant tumor of cervix
CE_gene_12798	ENSG00000167261	DPEP2
CE_gene_128	ENSG00000197959	DNM3	|Hypertensive disease
CE_gene_12800	ENSG00000167264	DUS2
CE_gene_12801	ENSG00000072736	NFATC3	|Diabetes|Prostatic Neoplasms|Diabetes Mellitus|leukemia|Astrocytoma|Hypertensive disease|Virus Diseases|Persistent embryonic structure
CE_gene_12802	ENSG00000103067	ESRP2
CE_gene_12803	ENSG00000103066	PLA2G15	|Renal Cell Carcinoma|Cerebrovascular accident|Coronary Artery Disease
CE_gene_12806	ENSG00000132600	PRMT7	|Mammary Neoplasms|Invasive carcinoma of breast|Secondary malignant neoplasm of lymph node
CE_gene_12807	ENSG00000103056	SMPD3	|Mammary Neoplasms|Amyloidosis|leukemia|Leukemia, Myelocytic, Acute|MYELODYSPLASTIC SYNDROME|Dwarfism|PACHYONYCHIA CONGENITA 3
CE_gene_12808	ENSG00000184939	ZFP90	|Parkinson Disease|Congestive heart failure|Ulcerative Colitis|Inflammatory Bowel Diseases
CE_gene_12809	ENSG00000062038	CDH3	|Autosomal recessive predisposition|Retinitis Pigmentosa|Renal Cell Carcinoma|Prostatic Neoplasms|Adenoma|Adenocarcinoma|Endometriosis|Age related macular degeneration|Retinal Diseases|Epithelial ovarian cancer|Short stature|Squamous cell carcinoma|Malignant mesothelioma|Autosomal Recessive Disorder|Mesothelioma (malignant, clinical disorder) (disorder)|Adenoma of large intestine|Pancreatic carci…
CE_gene_1281	ENSG00000159363	ATP13A2	|Autosomal recessive predisposition|Hyperreflexia|Neurodegenerative Disorders|Muscle Spasticity|Parkinson Disease|Impaired cognition|Parkinsonian Disorders|Cerebral atrophy|Nerve Degeneration|Babinski Reflex|Presenile dementia|PARKINSON DISEASE, LATE-ONSET|Dementia|Myoclonus
CE_gene_12810	ENSG00000039068	CDH1	|Alzheimer's Disease|Mammary Neoplasms|Malignant tumor of colon|Liver Cirrhosis|Colorectal Neoplasms|Malignant neoplasm of ovary|Renal Cell Carcinoma|Meningioma|Hyperactive behavior|Prostatic Neoplasms|leukemia|Adenoma|Adenocarcinoma|Cirrhosis|Adenocarcinoma of colon|Endometriosis|Lip and Oral Cavity Carcinoma|Astrocytoma|Malignant neoplasm of mouth|ovarian neoplasm|Sporadic Breast Carcinoma|Nerv…
CE_gene_12811	ENSG00000103044	HAS3	|Malignant tumor of colon|Malignant neoplasm of ovary|Prostatic Neoplasms|Rheumatoid Arthritis|Cardiomyopathies|Carcinoma, Transitional Cell|Adenocarcinoma of lung (disorder)|Osteosarcoma|Osteosarcoma of bone|Hepatitis|Secondary malignant neoplasm of lymph node
CE_gene_12814	ENSG00000168807	SNTB2	|Arteriosclerosis|Atherosclerosis
CE_gene_12817	ENSG00000132603	NIP7
CE_gene_12819	ENSG00000132604	TERF2	|Mammary Neoplasms|Central neuroblastoma|Neuroblastoma|Malignant tumor of colon|Diabetes Mellitus, Non-Insulin-Dependent|Renal Cell Carcinoma|Cerebellar Ataxia|leukemia|Non-Neoplastic Disorder|Glioblastoma|Hepatocarcinogenesis|Acute leukemia|Squamous cell carcinoma|Lymphoma|Ataxia|Noninfiltrating Intraductal Carcinoma|Congestive heart failure|Bladder Neoplasm|Multiple Myeloma|Heart failure|precan…
CE_gene_1282	ENSG00000117122	MFAP2	|Obesity
CE_gene_12821	ENSG00000102908	NFAT5	|Hyperglycemia|leukemia|Diabetic Nephropathy|Rheumatoid Arthritis|Arteriosclerosis|Atherosclerosis|Immunologic Deficiency Syndromes|Hypertensive disease|Fibroid Tumor|Uterine Fibroids|Autoimmune Diseases|Arthritis|PARKINSON DISEASE, LATE-ONSET|Diabetic Retinopathy
CE_gene_12822	ENSG00000181019	NQO1	|Schizophrenia|Alzheimer's Disease|Mammary Neoplasms|Central neuroblastoma|Obesity|Neuroblastoma|Malignant tumor of colon|Parkinson Disease|Colorectal Neoplasms|Diabetes Mellitus, Non-Insulin-Dependent|Kidney Diseases|Malignant neoplasm of ovary|Renal Cell Carcinoma|Diabetes|Hyperglycemia|Mood Disorders|Metabolic Diseases|Prostatic Neoplasms|Diabetes Mellitus|leukemia|Adenoma|Adenocarcinoma|Hepat…
CE_gene_12824	ENSG00000198373	WWP2	|Malignant neoplasm of ovary|Degenerative polyarthritis|Congenital Abnormality|Liver and Intrahepatic Biliary Tract Carcinoma
CE_gene_12826	ENSG00000140836	ZFHX3	|Alzheimer's Disease|Mammary Neoplasms|Central neuroblastoma|Neuroblastoma|Amyloidosis|Prostatic Neoplasms|Diabetes Mellitus|Liver neoplasms|Cerebrovascular accident|cervical cancer|Cervix carcinoma|Malignant tumor of cervix|solid tumor|Endometrial Carcinoma|Uterine Corpus Cancer|Malignant neoplasm of endometrium|Squamous cell carcinoma of the head and neck
CE_gene_12827	ENSG00000118557	PMFBP1
CE_gene_12829	ENSG00000140830	TXNL4B	|Diabetes Mellitus, Non-Insulin-Dependent|Hyperinsulinism
CE_gene_12831	ENSG00000182149	IST1	|Squamous cell carcinoma|Secondary malignant neoplasm of lymph node|Congenital Abnormality
CE_gene_12832	ENSG00000102984	ZNF821
CE_gene_12833	ENSG00000166747	AP1G1
CE_gene_12834	ENSG00000040199	PHLPP2	|Pneumonia|Squamous cell carcinoma|Bladder Neoplasm|Pneumonitis|Carcinoma of bladder
CE_gene_12835	ENSG00000140832	MARVELD3	|Adenocarcinoma|Pancreatic carcinoma
CE_gene_12837	ENSG00000140835	CHST4	|Adenocarcinoma|Multiple Endocrine Neoplasia Type 1
CE_gene_12838	ENSG00000157429	ZNF19
CE_gene_12839	ENSG00000167377	ZNF23	|Malignant neoplasm of ovary|Leukemia, Myelocytic, Acute
CE_gene_12841	ENSG00000157423	HYDIN	|Autosomal recessive predisposition|Autistic Disorder|Infantile onset
CE_gene_12842	ENSG00000103043	VAC14	|Autoimmune Diseases|Charcot-Marie-Tooth Disease|Leukemia, T-Cell|Fatigue
CE_gene_12844	ENSG00000157368	IL34	|Obesity|Degenerative polyarthritis|Rheumatoid Arthritis|Glioblastoma|Polycystic Ovary Syndrome|Arthritis|Crohn Disease|Ulcerative Colitis|Inflammatory Bowel Diseases
CE_gene_12847	ENSG00000157353	FUK
CE_gene_12848	ENSG00000157350	ST3GAL2	|Renal Cell Carcinoma
CE_gene_12849	ENSG00000157349	DDX19B
CE_gene_12851	ENSG00000090857	PDPR
CE_gene_12852	ENSG00000090863	GLG1	|Amyotrophic Lateral Sclerosis|Brain Neoplasms|Astrocytoma
CE_gene_12853	ENSG00000168411	RFWD3
CE_gene_12856	ENSG00000186187	ZNRF1	|Diabetic Retinopathy
CE_gene_12857	ENSG00000166816	LDHD
CE_gene_12858	ENSG00000184517	ZFP1	|Osteoporosis|Retinoblastoma
CE_gene_12861	ENSG00000050820	BCAR1	|Mammary Neoplasms|Central neuroblastoma|Neuroblastoma|Malignant tumor of colon|Diabetes Mellitus, Non-Insulin-Dependent|Renal Cell Carcinoma|leukemia|Adenoma|Adenocarcinoma|Rheumatoid Arthritis|Lip and Oral Cavity Carcinoma|Malignant neoplasm of mouth|ovarian neoplasm|Epithelial ovarian cancer|Glioblastoma|Hepatocarcinogenesis|Coronary Arteriosclerosis|Squamous cell carcinoma|Coronary Artery Dis…
CE_gene_12863	ENSG00000205084	TMEM231
CE_gene_12866	ENSG00000065427	KARS	|Autosomal recessive predisposition|Global developmental delay|Cognitive delay|Mental and motor retardation|Decreased tendon reflex|hearing impairment|Peripheral Neuropathy|Hearing Loss, Partial|Deafness|Congenital deafness|Absent tendon reflex|Absent reflex|Reflex, Deep Tendon, Absent|Charcot-Marie-Tooth Disease|Congenital pes cavus
CE_gene_1287	ENSG00000157191	NECAP2
CE_gene_12870	ENSG00000103111	MON1B
CE_gene_12872	ENSG00000140876	NUDT7	|Liver neoplasms
CE_gene_12875	ENSG00000186153	WWOX	|Autosomal recessive predisposition|Seizures|Intellectual Disability|Epilepsy|Mental Retardation|Global developmental delay|Cognitive delay|Mental and motor retardation|Dull intelligence|Low intelligence|Poor school performance|Mental deficiency|Alzheimer's Disease|Mammary Neoplasms|Central neuroblastoma|Hyperreflexia|Muscle Spasticity|Obesity|Neuroblastoma|Malignant tumor of colon|Parkinson Dise…
CE_gene_12879	ENSG00000166454	ATMIN	|Glioblastoma|Lymphoma|B-Cell Lymphomas
CE_gene_1288	ENSG00000187144	SPATA21	|Liver neoplasms|Polycystic Ovary Syndrome
CE_gene_12880	ENSG00000166455	C16orf46
CE_gene_12882	ENSG00000166473	-
CE_gene_12885	ENSG00000153815	CMIP	|Global developmental delay|Autism Spectrum Disorders|Nephrotic Syndrome
CE_gene_1289	ENSG00000055070	SZRD1
CE_gene_12893	ENSG00000103168	TAF1C	|Autistic Disorder
CE_gene_12894	ENSG00000140955	ADAD2
CE_gene_12895	ENSG00000168418	KCNG4	|Migraine Disorders
CE_gene_12899	ENSG00000135686	KLHL36
CE_gene_129	ENSG00000135845	PIGC
CE_gene_12900	ENSG00000103194	USP10	|Malignant tumor of colon|Virus Diseases|Pancreatic carcinoma
CE_gene_12901	ENSG00000103196	CRISPLD2	|Malignant tumor of colon|Malignant neoplasm of ovary|Endometriosis|Liver diseases|Glioblastoma|Sepsis|Bronchopulmonary Dysplasia|Septicemia|Asthma|Lung diseases
CE_gene_12902	ENSG00000153786	ZDHHC7
CE_gene_12903	ENSG00000135709	KIAA0513	|Schizophrenia
CE_gene_12907	ENSG00000131148	EMC8
CE_gene_12908	ENSG00000131143	COX4I1	|Obesity|Diabetes Mellitus, Non-Insulin-Dependent|Depressive disorder|Metabolic Syndrome X|Mental Depression|Sarcoma|Myopathy
CE_gene_12911	ENSG00000103248	MTHFSD	|Amyotrophic Lateral Sclerosis
CE_gene_12914	ENSG00000140948	ZCCHC14	|Alcoholic Intoxication, Chronic
CE_gene_12916	ENSG00000104731	KLHDC4
CE_gene_12919	ENSG00000172530	BANP
CE_gene_12925	ENSG00000158717	RNF166
CE_gene_12926	ENSG00000174177	CTU2
CE_gene_12931	ENSG00000205022	PABPN1L
CE_gene_12932	ENSG00000129993	CBFA2T3	|Mammary Neoplasms|leukemia|Leukemia, Myelocytic, Acute|Colitis|Lymphoma|Hodgkin Disease|Acute lymphocytic leukemia|Osteosarcoma|Leukemogenesis|Osteosarcoma of bone|B-Cell Lymphomas|Precursor Cell Lymphoblastic Leukemia Lymphoma|Ulcerative Colitis|Dejerine-Sottas Disease (disorder)
CE_gene_12933	ENSG00000176715	ACSF3	|Metabolic Diseases|Lymphoma|B-Cell Lymphomas
CE_gene_12935	ENSG00000167522	ANKRD11	|Seizures|Intellectual Disability|Epilepsy|Mental Retardation|Global developmental delay|Cognitive delay|Mental and motor retardation|Dull intelligence|Low intelligence|Poor school performance|Mental deficiency|Autistic Disorder|Small head|Impaired cognition|Autism Spectrum Disorders|Delayed bone age|Short stature|Anteverted nostril|Orbital separation excessive|Mandibular hypoplasia|Hypoplastic m…
CE_gene_12936	ENSG00000197912	SPG7	|Autosomal recessive predisposition|Alzheimer's Disease|Hyperreflexia|Neurodegenerative Disorders|Muscle Spasticity|Obesity|Dysarthria|Nystagmus|Malignant neoplasm of ovary|Cerebellar Ataxia|leukemia|Adenoma|Brain Neoplasms|Astrocytoma|Cerebral atrophy|Atrophy of cerebellum|Leukemia, Myelocytic, Acute|Liver neoplasms|Glioblastoma|Babinski Reflex|Lymphoma, Non-Hodgkin|Infratentorial atrophy|Cerebe…
CE_gene_12937	ENSG00000167526	RPL13	|Alzheimer's Disease|Mammary Neoplasms|Stomach Neoplasms|Pancreatic Neoplasm
CE_gene_12938	ENSG00000178773	CPNE7
CE_gene_12939	ENSG00000015413	DPEP1	|Malignant tumor of colon|Parkinson Disease|Adenoma|Parkinsonian Disorders|Secondary malignant neoplasm of bone|Dystonia|Dystonia Disorders|Adenoma of large intestine|Pancreatic carcinoma|Crohn Disease
CE_gene_1294	ENSG00000184908	CLCNKB	|Autosomal recessive predisposition|Intellectual Disability|Mental Retardation|Muscle hypotonia|Dull intelligence|Low intelligence|Poor school performance|Mental deficiency|Failure to gain weight|Pediatric failure to thrive|Kidney Diseases|Hyperactive behavior|Decreased tendon reflex|Hypertensive disease|Congenital deafness|Kidney Failure|Prenatal onset|Sensorineural Hearing Loss (disorder)|Renal…
CE_gene_12941	ENSG00000167523	SPATA33
CE_gene_12943	ENSG00000158792	SPATA2L
CE_gene_12945	ENSG00000158805	ZNF276
CE_gene_12947	ENSG00000204991	SPIRE2
CE_gene_12949	ENSG00000258947	TUBB3	|Intellectual Disability|Global developmental delay|Cognitive delay|Mental and motor retardation|Mammary Neoplasms|Central neuroblastoma|Muscle Spasticity|Neuroblastoma|Small head|Nystagmus|Malignant neoplasm of ovary|Hypoglycemia|Strabismus|Prostatic Neoplasms|Adenocarcinoma|Phenotypic variability|Highly variable phenotype and severity|Highly variable phenotype, even within families|Highly varia…
CE_gene_1295	ENSG00000186510	CLCNKA	|Intellectual Disability|Mental Retardation|Muscle hypotonia|Dull intelligence|Low intelligence|Poor school performance|Mental deficiency|Failure to gain weight|Pediatric failure to thrive|Decreased tendon reflex|Hypertensive disease|Kidney Failure|Prenatal onset|Sensorineural Hearing Loss (disorder)|Congestive heart failure|Heart failure|Renal Insufficiency
CE_gene_12950	ENSG00000140995	DEF8	|Crohn Disease
CE_gene_12952	ENSG00000003249	DBNDD1
CE_gene_12953	ENSG00000141013	GAS8
CE_gene_12956	ENSG00000002586	CD99	|Schizophrenia|Central neuroblastoma|Neuroblastoma|leukemia|Adenocarcinoma|Astrocytoma|Non-Neoplastic Disorder|Leukemia, Myelocytic, Acute|MYELODYSPLASTIC SYNDROME|Immunologic Deficiency Syndromes|Secondary malignant neoplasm of bone|Lymphoma|Sarcoma|Primary biliary cirrhosis|Virus Diseases|synovial sarcoma|Carcinoma, Transitional Cell|Leukemia, Lymphocytic, Acute, L1|Hodgkin Disease|Osteosarcoma…
CE_gene_12957	ENSG00000124343	XG	|Muscular Dystrophy
CE_gene_12958	ENSG00000056998	GYG2
CE_gene_1296	ENSG00000173641	HSPB7	|Renal Cell Carcinoma|Congestive heart failure|Heart failure|MAJOR AFFECTIVE DISORDER 2
CE_gene_12961	ENSG00000062096	ARSF	|Central neuroblastoma|Neuroblastoma|Colorectal Neoplasms|Non-Neoplastic Disorder|Squamous cell carcinoma|Sarcoma|Virus Diseases|Lung Neoplasms|Malignant neoplasm of kidney|Spinal Muscular Atrophy
CE_gene_12964	ENSG00000146938	NLGN4X	|Intellectual Disability|Mental Retardation|Autistic Disorder|Autism Spectrum Disorders|Alcoholic Intoxication, Chronic|Brain Diseases
CE_gene_12971	ENSG00000073464	CLCN4	|Intellectual Disability|Epilepsy|Mental Retardation|Dull intelligence|Low intelligence|Poor school performance|Mental deficiency|Central neuroblastoma|Neuroblastoma|Malignant tumor of colon
CE_gene_12972	ENSG00000101871	MID1	|Intellectual Disability|Global developmental delay|Cognitive delay|Mental and motor retardation|Anteverted nostril|Penile hypospadias|Cleft Palate|Orbital separation excessive|Nasal bridge wide|Broad flat nasal bridge|Cleft Lip|Osteosarcoma|Osteosarcoma of bone|Cryptorchidism|Uranostaphyloschisis|X- linked recessive|Secondary malignant neoplasm of lymph node|Deglutition Disorders|Gastroesophagea…
CE_gene_12973	ENSG00000004961	HCCS	|Seizures|Epilepsy|Retinitis Pigmentosa|Cataract|Small head|Diabetes Mellitus, Non-Insulin-Dependent|Diabetes|Lens Opacities|Diabetes Mellitus|Diabetic Nephropathy|ovarian neoplasm|hearing impairment|Epithelial ovarian cancer|Hearing Loss, Partial|Short stature|Deafness|Pneumonia|Diabetes Mellitus, Insulin-Dependent|Lymphoma|Congenital deafness|Penile hypospadias|Asthma|Abnormality of metabolism/…
CE_gene_12974	ENSG00000047648	ARHGAP6	|Hypertensive disease|Abnormal behavior
CE_gene_12975	ENSG00000005302	MSL3
CE_gene_12977	ENSG00000101911	PRPS2
CE_gene_12978	ENSG00000198759	EGFL6	|Obesity|Malignant neoplasm of ovary|Meningioma|Meningioma, benign, no ICD-O subtype
CE_gene_12979	ENSG00000176896	TCEANC
CE_gene_12982	ENSG00000046651	OFD1	|Seizures|Intellectual Disability|Epilepsy|Mental Retardation|Muscle hypotonia|Dull intelligence|Low intelligence|Poor school performance|Mental deficiency|Retinitis Pigmentosa|Obesity|Cataract|Small head|Nystagmus|Lens Opacities|Cerebellar Ataxia|Big calvaria|Increased size of cranium|Increased head circumference|Increased size of skull|Severe mental retardation (I.Q. 20-34)|hearing impairment|H…
CE_gene_12983	ENSG00000046647	GEMIN8	|Spinal Muscular Atrophy
CE_gene_12984	ENSG00000101958	GLRA2	|Epilepsy|Schizophrenia
CE_gene_12986	ENSG00000102048	ASB9
CE_gene_12989	ENSG00000130234	ACE2	|Mammary Neoplasms|Obesity|Diabetes Mellitus, Non-Insulin-Dependent|Kidney Diseases|Diabetes|Hyperglycemia|Metabolic Diseases|Overweight|Diabetes Mellitus|Diabetic Nephropathy|Myocardial Infarction|Mycoses|Liver diseases|Arteriosclerosis|Pulmonary Fibrosis|Sepsis|Coronary Arteriosclerosis|Atherosclerosis|Cholera|Pneumonia|Diabetes Mellitus, Insulin-Dependent|Impaired glucose tolerance|Coronary Ar…
CE_gene_1299	ENSG00000116809	ZBTB17	|Central neuroblastoma|Neuroblastoma|Malignant tumor of colon|Renal Cell Carcinoma|Neuropathy|Peripheral Neuropathy|Cardiomyopathies|Lymphoma|Congestive heart failure|Diffuse Large B-Cell Lymphoma|Heart failure|B-Cell Lymphomas|T-Cell Lymphoma
CE_gene_12996	ENSG00000047230	CTPS2
CE_gene_12997	ENSG00000086712	TXLNG	|Osteopenia|Liver neoplasms
CE_gene_12999	ENSG00000169891	REPS2	|Mammary Neoplasms|synovial sarcoma
CE_gene_13	ENSG00000162852	CNST	|Thyroid Diseases
CE_gene_13000	ENSG00000188158	NHS	|Intellectual Disability|Mental Retardation|Dull intelligence|Low intelligence|Poor school performance|Mental deficiency|Autistic Disorder|Cataract|Nystagmus|Diabetes Mellitus, Non-Insulin-Dependent|Diabetes|Lens Opacities|Strabismus|Diabetes Mellitus|Psychotic Disorders|Rheumatoid Arthritis|Sepsis|Diarrhea|Herpes Simplex Infections|Malaria|Polycystic Ovary Syndrome|Low Vision|Nonorganic psychosi…
CE_gene_13001	ENSG00000047634	SCML1
CE_gene_13002	ENSG00000177324	BEND2	|Juvenile arthritis
CE_gene_13003	ENSG00000102098	SCML2	|Medulloblastoma
CE_gene_13006	ENSG00000086717	PPEF1
CE_gene_13008	ENSG00000173698	GPR64
CE_gene_13009	ENSG00000131828	PDHA1	|Seizures|Intellectual Disability|Epilepsy|Mental Retardation|Global developmental delay|Muscle hypotonia|Cognitive delay|Mental and motor retardation|Dull intelligence|Low intelligence|Poor school performance|Mental deficiency|Small head|Infantile onset|Cerebellar Ataxia|Prostatic Neoplasms|Degenerative polyarthritis|Degenerative brain disorder|Phenotypic variability|Highly variable phenotype an…
CE_gene_13011	ENSG00000147010	SH3KBP1	|Colonic Neoplasms|Squamous cell carcinoma|Herpes Simplex Infections|Squamous cell carcinoma of the head and neck
CE_gene_13012	ENSG00000173681	CXorf23
CE_gene_13013	ENSG00000184368	MAP7D2
CE_gene_13016	ENSG00000149970	CNKSR2	|Seizures|Intellectual Disability|Mental Retardation|Dull intelligence|Low intelligence|Poor school performance|Mental deficiency|nervous system disorder|Leukemia, Myelocytic, Acute
CE_gene_13021	ENSG00000123130	ACOT9	|Liver Cirrhosis, Experimental|Steatohepatitis
CE_gene_13027	ENSG00000005889	ZFX	|Malignant Glioma|Squamous cell carcinoma|Gallbladder Carcinoma|Osteosarcoma|Osteosarcoma of bone|Secondary malignant neoplasm of lymph node|Malignant neoplasm of gallbladder
CE_gene_13029	ENSG00000102230	PCYT1B	|Cholera|Juvenile arthritis
CE_gene_13035	ENSG00000165164	CXorf22
CE_gene_13036	ENSG00000130962	PRRG1
CE_gene_13037	ENSG00000147036	LANCL3
CE_gene_1304	ENSG00000132906	CASP9	|Alzheimer's Disease|Mammary Neoplasms|Central neuroblastoma|Neurodegenerative Disorders|nervous system disorder|Neuroblastoma|Malignant tumor of colon|Amyloidosis|Parkinson Disease|Malignant neoplasm of ovary|Prostatic Neoplasms|leukemia|Astrocytoma|Arteriosclerosis|Non-Neoplastic Disorder|Leukemia, Myelocytic, Acute|Glioblastoma|Peripheral Neuropathy|Lymphoma, Non-Hodgkin|Sepsis|Cerebrovascular…
CE_gene_13041	ENSG00000101955	SRPX	|Depressive disorder|Mental Depression|Anxiety|Tuberculosis|Anxiety Disorders|Coronary heart disease
CE_gene_13044	ENSG00000165175	MID1IP1	|Liver Cirrhosis, Experimental
CE_gene_13045	ENSG00000183337	BCOR	|Seizures|Intellectual Disability|Epilepsy|Mental Retardation|Muscle hypotonia|Dull intelligence|Low intelligence|Poor school performance|Mental deficiency|Cataract|Small head|Lens Opacities|hearing impairment|Leukemia, Myelocytic, Acute|MYELODYSPLASTIC SYNDROME|Hearing Loss, Partial|Short stature|Deafness|Patent ductus arteriosus|Congenital deafness|Sarcoma|Penile hypospadias|synovial sarcoma|Se…
CE_gene_13047	ENSG00000185753	CXorf38
CE_gene_13049	ENSG00000124486	USP9X	|Seizures|Intellectual Disability|Mental Retardation|Global developmental delay|Muscle hypotonia|Cognitive delay|Mental and motor retardation|Dull intelligence|Low intelligence|Poor school performance|Mental deficiency|Alzheimer's Disease|Amyloidosis|Diabetes Mellitus, Non-Insulin-Dependent|Plaque, Amyloid|Astrocytoma|Glioblastoma|Cardiomyopathies|Short stature|Patent ductus arteriosus|Squamous c…
CE_gene_13051	ENSG00000188937	NYX	|Retinitis Pigmentosa|Parkinson Disease|leukemia|Retinal Diseases|Huntington Disease|Myopia
CE_gene_13059	ENSG00000124570	SERPINB6	|Autosomal recessive predisposition|Malignant tumor of colon|Plaque, Amyloid|Liver neoplasms|Epithelial ovarian cancer|Cerebrovascular accident|HIV Infections|Hepatitis B|Infant, Premature|Sensorineural Hearing Loss (disorder)|Chronic Obstructive Airway Disease|Huntington Disease|Invasive carcinoma of breast|Asthma|Human immunodeficiency virus (HIV) II infection category B1|Hepatitis C|Tuberculos…
CE_gene_13060	ENSG00000147113	CXorf36	|Intellectual Disability|Mental Retardation|Autism Spectrum Disorders
CE_gene_13062	ENSG00000251192	ZNF674	|Intellectual Disability|Mental Retardation|Autistic Disorder
CE_gene_13066	ENSG00000130988	RGN	|Liver Cirrhosis, Experimental|Liver Cirrhosis|Kidney Diseases|Osteopenia|Depressive disorder|Mental Depression|Non-Neoplastic Disorder|Liver neoplasms|Hepatocarcinogenesis|Invasive Ductal Breast Carcinoma|Pancreatic carcinoma|Chemical and Drug Induced Liver Injury|Liver and Intrahepatic Biliary Tract Carcinoma
CE_gene_13067	ENSG00000147123	NDUFB11	|Seizures|Epilepsy|Central neuroblastoma|Neuroblastoma|Failure to gain weight|Pediatric failure to thrive|Nystagmus|Strabismus|Cardiomyopathy, Dilated|Myopia
CE_gene_13068	ENSG00000182872	RBM10	|Global developmental delay|Muscle hypotonia|Cognitive delay|Mental and motor retardation|Failure to gain weight|Pediatric failure to thrive|Renal Cell Carcinoma|Anteverted nostril|Cleft Palate|Mandibular hypoplasia|Nasal bridge wide|Broad flat nasal bridge|Hypoplastic mandible condyle|Micrognathism|Low set ears|Uranostaphyloschisis|X- linked recessive|Congenital clubfoot|Congenital Abnormality
CE_gene_13069	ENSG00000130985	UBA1	|Muscle hypotonia|Impaired cognition|Cerebellar degeneration|Squamous cell carcinoma|Penile hypospadias|Gait abnormality|Curvature of spine|Myopathy|Abnormality of metabolism/homeostasis|Acquired scoliosis|Absent tendon reflex|Absent reflex|Reflex, Deep Tendon, Absent|Mandibular hypoplasia|Nasal bridge wide|Broad flat nasal bridge|Hypoplastic mandible condyle|Human immunodeficiency virus (HIV) II…
CE_gene_13071	ENSG00000147124	ZNF41	|Intellectual Disability|Mental Retardation|Dull intelligence|Low intelligence|Poor school performance|Mental deficiency|Impaired cognition|Psychotic Disorders|Mental disorders
CE_gene_13073	ENSG00000008056	SYN1	|Seizures|Epilepsy|Schizophrenia|Alzheimer's Disease|Central neuroblastoma|Autistic Disorder|Neuroblastoma|Senile Plaques|Big calvaria|Increased size of cranium|Increased head circumference|Increased size of skull|Autism Spectrum Disorders|Depressive disorder|Mental Depression|Sarcoma|Well Differentiated Oligodendroglioma|Abnormal behavior|oligodendroglioma|Huntington Disease|Anxiety|Neurologic S…
CE_gene_13074	ENSG00000126759	CFP	|Liver Cirrhosis, Experimental|Schizophrenia|Malignant tumor of colon|Parkinson Disease|Age related macular degeneration|Major Depressive Disorder|Alcoholic Intoxication, Chronic|Liver neoplasms|Abnormality of metabolism/homeostasis|Adenocarcinoma of lung (disorder)|Tuberculosis|Memory impairment|X- linked recessive
CE_gene_13075	ENSG00000126767	ELK1	|Mammary Neoplasms|Central neuroblastoma|Neurodegenerative Disorders|Neuroblastoma|Malignant tumor of colon|Amyloidosis|Hyperactive behavior|Adenocarcinoma|Astrocytoma|Arteriosclerosis|Leukemia, Myelocytic, Acute|Pulmonary Fibrosis|Glioblastoma|Atherosclerosis|synovial sarcoma|Huntington Disease|Bladder Neoplasm|breast adenocarcinoma|Carcinoma of bladder|Spinal Muscular Atrophy
CE_gene_13076	ENSG00000197779	ZNF81
CE_gene_13077	ENSG00000147118	ZNF182
CE_gene_1308	ENSG00000142621	FHAD1
CE_gene_13083	ENSG00000068354	TBC1D25	|Mood Disorders|synovial sarcoma|Anxiety Disorders
CE_gene_13084	ENSG00000102317	RBM3	|Liver Cirrhosis, Experimental|Mammary Neoplasms|Malignant tumor of colon|Colorectal Neoplasms|Lymphoma
CE_gene_13085	ENSG00000101940	WDR13
CE_gene_13087	ENSG00000101945	SUV39H1	|Diabetes|Hyperglycemia|Prostatic Neoplasms|Diabetes Mellitus|leukemia|Hepatocarcinogenesis|Diabetes Mellitus, Insulin-Dependent|Lupus Erythematosus|Lupus Vulgaris|MIXED LINEAGE LEUKEMIA|Lupus Erythematosus, Discoid|Multiple Endocrine Neoplasia Type 1|Retinoblastoma
CE_gene_1309	ENSG00000171729	TMEM51
CE_gene_13090	ENSG00000094631	HDAC6	|Alzheimer's Disease|Mammary Neoplasms|Central neuroblastoma|Neurodegenerative Disorders|Neuroblastoma|Amyotrophic Lateral Sclerosis|Malignant tumor of colon|Amyloidosis|Big calvaria|Increased size of cranium|Increased head circumference|Increased size of skull|Prostatic Neoplasms|Impaired cognition|leukemia|Depressive disorder|ovarian neoplasm|Mental Depression|Leukemia, Myelocytic, Acute|Gliobl…
CE_gene_13091	ENSG00000126768	TIMM17B
CE_gene_13092	ENSG00000102103	PQBP1	|Seizures|Intellectual Disability|Epilepsy|Mental Retardation|Global developmental delay|Cognitive delay|Mental and motor retardation|Dull intelligence|Low intelligence|Poor school performance|Mental deficiency|Hyperreflexia|Neurodegenerative Disorders|Muscle Spasticity|nervous system disorder|Parkinson Disease|Cataract|Small head|Lens Opacities|Strabismus|Degenerative brain disorder|Severe menta…
CE_gene_13093	ENSG00000102100	SLC35A2	|Seizures|Epilepsy|Global developmental delay|Muscle hypotonia|Cognitive delay|Mental and motor retardation|Alzheimer's Disease|Retinitis Pigmentosa|Malignant tumor of colon|Small head|Nystagmus|Infantile onset|Degenerative brain disorder|Liver diseases|Cerebral atrophy|Diarrhea|Squamous cell carcinoma|Lymphoma|Icterus|Supratentorial atrophy|Infant, Premature|Bladder Neoplasm|Thickened facial ski…
CE_gene_13095	ENSG00000102057	KCND1
CE_gene_13096	ENSG00000147144	CCDC120
CE_gene_131	ENSG00000094975	SUCO	|Schizophrenia
CE_gene_13100	ENSG00000102007	PLP2	|Hepatitis|Hamartoma Syndrome, Multiple
CE_gene_13102	ENSG00000102003	SYP	|Intellectual Disability|Mental Retardation|Schizophrenia|Dull intelligence|Low intelligence|Poor school performance|Mental deficiency|Alzheimer's Disease|Central neuroblastoma|Neuroblastoma|Amyotrophic Lateral Sclerosis|Amyloidosis|Parkinson Disease|Senile Plaques|Diabetes|Bipolar Disorder|Diabetes Mellitus|Impaired cognition|Adenoma|Adenocarcinoma|Endometriosis|Plaque, Amyloid|Depressive disord…
CE_gene_13103	ENSG00000102001	CACNA1F	|Schizophrenia|Retinitis Pigmentosa|nervous system disorder|Nystagmus|Strabismus|Astrocytoma|Retinal Diseases|Glioblastoma|Optic Atrophy|Well Differentiated Oligodendroglioma|Low Vision|Visual Impairment|oligodendroglioma|Abnormality of metabolism/homeostasis|Myopia|Myxoid cyst|Synovial Cyst|X- linked recessive
CE_gene_13105	ENSG00000049768	FOXP3	|Mammary Neoplasms|Obesity|Amyotrophic Lateral Sclerosis|Malignant tumor of colon|Liver Cirrhosis|Malignant neoplasm of ovary|Diabetes|Bipolar Disorder|Hyperactive behavior|Osteopenia|Prostatic Neoplasms|Diabetes Mellitus|leukemia|Diabetic Nephropathy|Rheumatoid Arthritis|Cirrhosis|Endometriosis|Brain Neoplasms|Astrocytoma|Hypercholesterolemia|Arteriosclerosis|Non-Neoplastic Disorder|Leukemia, My…
CE_gene_13106	ENSG00000049769	PPP1R3F
CE_gene_13108	ENSG00000171365	CLCN5	|Diabetes Mellitus, Non-Insulin-Dependent|Kidney Diseases|Osteoporosis|Phenotypic variability|Highly variable phenotype and severity|Highly variable phenotype, even within families|Highly variable clinical phenotype|Short stature|Diarrhea|Kidney Failure|Proteinuria|X- linked recessive|Slow progression|Renal Insufficiency|Inflammatory Bowel Diseases|Chronic Kidney Diseases
CE_gene_13109	ENSG00000147081	AKAP4	|Malignant tumor of colon|Squamous cell carcinoma|cervical cancer|Cervix carcinoma|Malignant tumor of cervix|Multiple Myeloma
CE_gene_1311	ENSG00000204478	PRAMEF20
CE_gene_13110	ENSG00000147082	CCNB3	|Sarcoma|Osteosarcoma
CE_gene_13111	ENSG00000158352	SHROOM4	|Intellectual Disability|Mental Retardation
CE_gene_13113	ENSG00000179222	MAGED1	|Autistic Disorder|Obesity|Renal Cell Carcinoma|Brain Neoplasms|Depressive disorder|Mental Depression|Anxiety|Anxiety Disorders|Pancreatic carcinoma
CE_gene_13117	ENSG00000126012	KDM5C	|Seizures|Intellectual Disability|Epilepsy|Mental Retardation|Autistic Disorder|Hyperreflexia|Muscle Spasticity|Renal Cell Carcinoma|Big calvaria|Increased size of cranium|Increased head circumference|Increased size of skull|Severe mental retardation (I.Q. 20-34)|Babinski Reflex|Short stature|Speech impairment|Delayed speech and language development|Language Delay|Speech Delay|Huntington Disease|…
CE_gene_13118	ENSG00000124313	IQSEC2	|Seizures|Intellectual Disability|Epilepsy|Mental Retardation|Dull intelligence|Low intelligence|Poor school performance|Mental deficiency|Obesity|Hyperactive behavior|Severe mental retardation (I.Q. 20-34)|Speech impairment|Delayed speech and language development|Language Delay|Speech Delay|Brain Diseases|X- linked recessive|Congenital pes cavus
CE_gene_13120	ENSG00000158423	RIBC1
CE_gene_13121	ENSG00000072506	HSD17B10	|Seizures|Intellectual Disability|Epilepsy|Mental Retardation|Global developmental delay|Muscle hypotonia|Cognitive delay|Mental and motor retardation|Dull intelligence|Low intelligence|Poor school performance|Mental deficiency|Alzheimer's Disease|Hyperreflexia|Muscle Spasticity|nervous system disorder|Amyloidosis|Parkinson Disease|Dysarthria|Nystagmus|Senile Plaques|Diabetes Mellitus, Non-Insuli…
CE_gene_13122	ENSG00000086758	HUWE1	|Intellectual Disability|Mental Retardation|Dull intelligence|Low intelligence|Poor school performance|Mental deficiency|Big calvaria|Increased size of cranium|Increased head circumference|Increased size of skull|Severe mental retardation (I.Q. 20-34)|Trichohepatoenteric Syndrome|Speech impairment|Delayed speech and language development|Language Delay|Speech Delay|Lymphoma|Thickened facial skin w…
CE_gene_13123	ENSG00000172943	PHF8	|Intellectual Disability|Mental Retardation|Dull intelligence|Low intelligence|Poor school performance|Mental deficiency|Autistic Disorder|Cleft Lip|Cryptorchidism
CE_gene_13124	ENSG00000184083	FAM120C	|Autistic Disorder
CE_gene_13128	ENSG00000130119	GNL3L
CE_gene_13130	ENSG00000067445	TRO	|Liver neoplasms|Gallbladder Carcinoma|Malignant neoplasm of gallbladder|Liver and Intrahepatic Biliary Tract Carcinoma
CE_gene_13131	ENSG00000158571	PFKFB1
CE_gene_13133	ENSG00000158578	ALAS2	|Liver diseases|MYELODYSPLASTIC SYNDROME|Cardiomyopathies|Muscle Weakness|Congestive heart failure|Hereditary hemochromatosis|Heart failure|Anemia|Fatigue|X- linked recessive|Refractory anemias
CE_gene_13136	ENSG00000083750	RRAGB
CE_gene_13141	ENSG00000126970	ZC4H2	|Intellectual Disability|Muscle Weakness|Paresis
CE_gene_13143	ENSG00000001497	LAS1L
CE_gene_13145	ENSG00000155659	VSIG4	|Osteopenia|Rheumatoid Arthritis|Leukemia, Myelocytic, Acute|Congestive heart failure|Arthritis|Diffuse Large B-Cell Lymphoma
CE_gene_13146	ENSG00000089472	HEPH	|Parkinson Disease|Age related macular degeneration|Malignant mesothelioma|Hereditary hemochromatosis|Anemia|Migraine Disorders
CE_gene_13147	ENSG00000131080	EDA2R	|Alopecia
CE_gene_13148	ENSG00000169083	AR	|Intellectual Disability|Mental Retardation|Schizophrenia|Muscle hypotonia|Alzheimer's Disease|Mammary Neoplasms|Central neuroblastoma|Autistic Disorder|Neurodegenerative Disorders|nervous system disorder|Obesity|Neuroblastoma|Amyotrophic Lateral Sclerosis|Malignant tumor of colon|Parkinson Disease|Dysarthria|Liver Cirrhosis|Diabetes Mellitus, Non-Insulin-Dependent|Malignant neoplasm of ovary|Ren…
CE_gene_13150	ENSG00000181704	YIPF6
CE_gene_13151	ENSG00000130052	STARD8	|Mammary Neoplasms|Colorectal Neoplasms
CE_gene_13154	ENSG00000158813	EDA	|Kidney Diseases|Degenerative polyarthritis|Diabetic Nephropathy|Rheumatoid Arthritis|Arteriosclerosis|Liver neoplasms|Sepsis|Atherosclerosis|Trichohepatoenteric Syndrome|Fever|Septicemia|Mandibular hypoplasia|Hypoplastic mandible condyle|Systemic Scleroderma|Osteosarcoma|Micrognathism|Osteosarcoma of bone|Depressed nasal root/bridge|Depressed nasal bridge|Concave bridge of nose|Bacterial Infecti…
CE_gene_13156	ENSG00000089289	IGBP1	|Intellectual Disability|Mental Retardation|Dull intelligence|Low intelligence|Poor school performance|Mental deficiency|Mammary Neoplasms|Nystagmus|Big calvaria|Increased size of cranium|Increased head circumference|Increased size of skull|Short stature|Patent ductus arteriosus|Low Vision|Visual Impairment|Lung Neoplasms|Curvature of spine|Sensorineural Hearing Loss (disorder)|Cleft Palate|Renal…
CE_gene_13159	ENSG00000130055	GDPD2
CE_gene_13160	ENSG00000082458	DLG3	|Intellectual Disability|Mental Retardation|Global developmental delay|Schizophrenia|Muscle hypotonia|Cognitive delay|Mental and motor retardation|Dull intelligence|Low intelligence|Poor school performance|Mental deficiency|Alzheimer's Disease|Autistic Disorder|nervous system disorder|Bipolar Disorder|Strabismus|Mood Disorders|Major Depressive Disorder|Unipolar Depression|Glioblastoma|Speech impa…
CE_gene_13161	ENSG00000120498	TEX11
CE_gene_13162	ENSG00000165349	SLC7A3	|Epilepsy|Autism Spectrum Disorders
CE_gene_13163	ENSG00000147164	SNX12	|Alzheimer's Disease|Amyloidosis
CE_gene_13164	ENSG00000184481	FOXO4	|Obesity|Malignant tumor of colon|Amyloidosis|Diabetes|Diabetes Mellitus|Degenerative polyarthritis|Myocardial Infarction|Rheumatoid Arthritis|Leukemia, Myelocytic, Acute|Colitis|Acute leukemia|cervical cancer|Cervix carcinoma|Sarcoma|Malignant tumor of cervix|Retinoblastoma|Inflammatory Bowel Diseases
CE_gene_13165	ENSG00000147130	ZMYM3	|Alzheimer's Disease|Prostatic Neoplasms|Medulloblastoma
CE_gene_13166	ENSG00000147140	NONO	|Intellectual Disability|Mammary Neoplasms|Adenocarcinoma of colon|Lymphoma
CE_gene_13167	ENSG00000147166	ITGB1BP2
CE_gene_13168	ENSG00000147133	TAF1	|Intellectual Disability|Global developmental delay|Neuroblastoma|Degenerative brain disorder|Parkinsonian Disorders|Tremor|Dystonia|Dystonia Disorders|Thyroid carcinoma|X- linked recessive|Myoclonus|Thyroid Neoplasm
CE_gene_13169	ENSG00000147162	OGT	|Alzheimer's Disease|Mammary Neoplasms|Neurodegenerative Disorders|Diabetes Mellitus, Non-Insulin-Dependent|Malignant neoplasm of ovary|Diabetes|Hyperactive behavior|Diabetes Mellitus|Sepsis|Septicemia|Pancreatic carcinoma|Secondary malignant neoplasm of lymph node
CE_gene_13170	ENSG00000147174	ACRC
CE_gene_13172	ENSG00000102309	PIN4	|Hyperglycemia|Impaired glucose tolerance
CE_gene_13175	ENSG00000147099	HDAC8	|Intellectual Disability|Central neuroblastoma|Neuroblastoma|Malignant tumor of colon|Leukemia, Myelocytic, Acute|MYELODYSPLASTIC SYNDROME|Huntington Disease|Bladder Neoplasm|Carcinoma, Transitional Cell|Leukemia, Lymphocytic, Acute, L1|Carcinoma of bladder|Liver and Intrahepatic Biliary Tract Carcinoma
CE_gene_13176	ENSG00000067177	PHKA1	|muscle degeneration|Skeletal muscle atrophy|Neurogenic Muscular Atrophy|Neurogenic muscle atrophy, especially in the lower limbs|Muscle Weakness|X- linked recessive
CE_gene_13179	ENSG00000131263	RLIM	|Intellectual Disability|Mental Retardation|Dull intelligence|Low intelligence|Poor school performance|Mental deficiency|Prostatic Neoplasms
CE_gene_13181	ENSG00000131269	ABCB7	|Dysarthria|Cerebellar Ataxia|Hypercholesterolemia|MYELODYSPLASTIC SYNDROME|Babinski Reflex|Chagas Disease|Ataxia|Abnormality of metabolism/homeostasis|Anemia|X- linked recessive
CE_gene_13182	ENSG00000094841	UPRT	|Malignant tumor of colon|Malignant neoplasm of ovary|Glioblastoma|Malignant Glioma|Pancreatic carcinoma|Squamous cell carcinoma of the head and neck
CE_gene_13183	ENSG00000102383	ZDHHC15	|Intellectual Disability|Alzheimer's Disease|Severe mental retardation (I.Q. 20-34)|Huntington Disease
CE_gene_13186	ENSG00000085224	ATRX	|Seizures|Intellectual Disability|Epilepsy|Mental Retardation|Global developmental delay|Muscle hypotonia|Cognitive delay|Mental and motor retardation|Dull intelligence|Low intelligence|Poor school performance|Mental deficiency|Mammary Neoplasms|Central neuroblastoma|Autistic Disorder|Hyperreflexia|Neurodegenerative Disorders|Muscle Spasticity|Neuroblastoma|Parkinson Disease|Small head|Hyperactiv…
CE_gene_13189	ENSG00000165240	ATP7A	|Seizures|Intellectual Disability|Epilepsy|Mental Retardation|Muscle hypotonia|Dull intelligence|Low intelligence|Poor school performance|Mental deficiency|Alzheimer's Disease|Central neuroblastoma|Neurodegenerative Disorders|Muscle Spasticity|Neuroblastoma|Amyotrophic Lateral Sclerosis|Malignant tumor of colon|Parkinson Disease|Small head|Malignant neoplasm of ovary|Metabolic Diseases|Osteoporos…
CE_gene_13193	ENSG00000078589	P2RY10
CE_gene_13194	ENSG00000078596	ITM2A	|Malignant neoplasm of ovary|Degenerative polyarthritis|Epithelial ovarian cancer|Graves Disease
CE_gene_13195	ENSG00000122145	TBX22	|Hyperactive behavior|hearing impairment|Hearing Loss, Partial|Short stature|Deafness|Congenital deafness|Penile hypospadias|Sensorineural Hearing Loss (disorder)|Cleft Palate|Cleft Lip|Uranostaphyloschisis|Congenital Abnormality
CE_gene_132	ENSG00000117560	FASLG	|Mammary Neoplasms|Central neuroblastoma|Neuroblastoma|Hepatomegaly|Malignant tumor of colon|Colorectal Neoplasms|Renal Cell Carcinoma|Prostatic Neoplasms|leukemia|Adenoma|Adenocarcinoma|Diabetic Nephropathy|Rheumatoid Arthritis|Endometriosis|Brain Neoplasms|Depressive disorder|Astrocytoma|Malignant neoplasm of mouth|Mental Depression|Leukemia, Myelocytic, Acute|Liver neoplasms|Epithelial ovarian…
CE_gene_1320	ENSG00000116688	MFN2	|Autosomal recessive predisposition|Alzheimer's Disease|Central neuroblastoma|Neurodegenerative Disorders|Obesity|Neuroblastoma|Amyotrophic Lateral Sclerosis|Hepatomegaly|Diabetes Mellitus, Non-Insulin-Dependent|Infantile onset|Hyperactive behavior|Decreased tendon reflex|Neuropathy|Babinski Reflex|Peripheral Neuropathy|Cardiomyopathies|Pain|Cerebrovascular accident|Optic Atrophy|Muscle Weakness|…
CE_gene_13201	ENSG00000165259	HDX
CE_gene_13203	ENSG00000184788	SATL1
CE_gene_13204	ENSG00000147180	ZNF711	|Intellectual Disability|Mental Retardation|Dull intelligence|Low intelligence|Poor school performance|Mental deficiency
CE_gene_13205	ENSG00000124429	POF1B
CE_gene_13207	ENSG00000102271	KLHL4
CE_gene_13208	ENSG00000147183	CPXCR1
CE_gene_13209	ENSG00000153779	TGIF2LX
CE_gene_13211	ENSG00000165194	PCDH19	|Seizures|Intellectual Disability|Epilepsy|Mental Retardation|Global developmental delay|Autistic Disorder|Impaired cognition|Autism Spectrum Disorders|Myoclonus
CE_gene_13215	ENSG00000102362	SYTL4
CE_gene_13218	ENSG00000188917	TRMT2B
CE_gene_1322	ENSG00000116685	KIAA2013
CE_gene_13220	ENSG00000102385	DRP2	|Schizophrenia|Autistic Disorder|Bipolar Disorder|Psychotic Disorders|Nonorganic psychosis|Charcot-Marie-Tooth Disease
CE_gene_13221	ENSG00000102387	TAF7L
CE_gene_13226	ENSG00000196440	ARMCX4
CE_gene_13228	ENSG00000102401	ARMCX3
CE_gene_13229	ENSG00000184867	ARMCX2
CE_gene_13231	ENSG00000198908	BHLHB9	|Alzheimer's Disease|Neurodegenerative Disorders
CE_gene_13233	ENSG00000102409	BEX4	|Malignant neoplasm of ovary
CE_gene_13234	ENSG00000180964	TCEAL8
CE_gene_13235	ENSG00000133134	BEX2	|Mammary Neoplasms|Hyperactive behavior|Malignant Glioma|Well Differentiated Oligodendroglioma|MIXED LINEAGE LEUKEMIA|oligodendroglioma
CE_gene_13236	ENSG00000133142	TCEAL4	|Thyroid carcinoma
CE_gene_13237	ENSG00000196507	TCEAL3
CE_gene_13238	ENSG00000172465	TCEAL1	|Renal Cell Carcinoma|Adenomatous Polyposis Coli
CE_gene_13239	ENSG00000123562	MORF4L2	|Adenocarcinoma of lung (disorder)
CE_gene_1324	ENSG00000011021	CLCN6	|Pain|Hypertensive disease|Abnormal behavior
CE_gene_13245	ENSG00000123561	SERPINA7	|Liver Cirrhosis, Experimental|Hepatoblastoma|Liver neoplasms|Epithelial ovarian cancer|Pituitary Diseases|Dwarfism|Hepatitis|Squamous cell carcinoma of the head and neck
CE_gene_13246	ENSG00000147231	CXorf57
CE_gene_13247	ENSG00000133135	RNF128	|Penile hypospadias
CE_gene_13248	ENSG00000133138	TBC1D8B
CE_gene_13249	ENSG00000165376	CLDN2	|Malignant tumor of colon|Adenocarcinoma|Hepatoblastoma|Colitis|Squamous cell carcinoma|Adenocarcinoma of lung (disorder)|Bacterial Infections|Crohn Disease|Persistent embryonic structure|Secondary malignant neoplasm of lymph node|Ulcerative Colitis|Inflammatory Bowel Diseases|Carcinoma, Endometrioid
CE_gene_1325	ENSG00000177000	MTHFR	|Autosomal recessive predisposition|Seizures|Intellectual Disability|Epilepsy|Mental Retardation|Global developmental delay|Schizophrenia|Cognitive delay|Mental and motor retardation|Alzheimer's Disease|Mammary Neoplasms|Autistic Disorder|Neurodegenerative Disorders|nervous system disorder|Obesity|Malignant tumor of colon|Parkinson Disease|Cataract|Small head|Liver Cirrhosis|Colorectal Neoplasms|…
CE_gene_13250	ENSG00000133131	MORC4	|Hodgkin Disease|Diffuse Large B-Cell Lymphoma|B-Cell Lymphomas|Crohn Disease|Inflammatory Bowel Diseases
CE_gene_13252	ENSG00000198088	NUP62CL
CE_gene_13256	ENSG00000080561	MID2	|Intellectual Disability|Mental Retardation|Global developmental delay|Cognitive delay|Mental and motor retardation|Dull intelligence|Low intelligence|Poor school performance|Mental deficiency|Strabismus|Hyperactive behavior|Epithelial ovarian cancer|Prenatal onset|X- linked recessive
CE_gene_13257	ENSG00000101842	VSIG1	|polyps
CE_gene_13258	ENSG00000101843	PSMD10	|Seizures|Malignant tumor of colon|Liver Cirrhosis|Diabetes|Diabetes Mellitus|Adenoma|Cirrhosis|Liver neoplasms|Hepatocarcinogenesis|Hepatitis B|Steatohepatitis|Noninfiltrating Intraductal Carcinoma|Invasive Ductal Breast Carcinoma|Encephalomyelitis|Myopia|Adenoma of large intestine|B-Cell Lymphomas|Endometrial Carcinoma|Pancreatic carcinoma|Uterine Corpus Cancer|Malignant neoplasm of endometrium…
CE_gene_13259	ENSG00000101844	ATG4A	|Malignant neoplasm of ovary|Crohn Disease
CE_gene_13260	ENSG00000197565	COL4A6	|Malignant tumor of colon|Cataract|Colorectal Neoplasms|Kidney Diseases|Adenoma|Adenocarcinoma|hearing impairment|Hearing Loss, Partial|Deafness|Congenital deafness|Fibroid Tumor|Kidney Failure|Uterine Fibroids|X- linked recessive|Congenital Abnormality
CE_gene_13261	ENSG00000188153	COL4A5	|Cataract|Kidney Diseases|Impaired cognition|Adenocarcinoma|Retinal Diseases|Progressive disorder|Hypertensive disease|Nephrotic Syndrome|Fibroid Tumor|Kidney Failure|Uterine Fibroids|Sensorineural Hearing Loss (disorder)|Renal glomerular disease|Asthma|Kidney Failure, Chronic|Proteinuria|Chronic kidney disease stage 5|Adenocarcinoma of lung (disorder)|Dissecting aneurysm of the thoracic aorta|My…
CE_gene_13265	ENSG00000068366	ACSL4	|Intellectual Disability|Mental Retardation|Schizophrenia|Muscle hypotonia|Dull intelligence|Low intelligence|Poor school performance|Mental deficiency|Autistic Disorder|Malignant tumor of colon|Bipolar Disorder|Prostatic Neoplasms|Adenoma|Adenocarcinoma|Adenocarcinoma of colon|Depressive disorder|Severe mental retardation (I.Q. 20-34)|Hypercholesterolemia|Mental Depression|hearing impairment|Liv…
CE_gene_13266	ENSG00000157600	TMEM164	|Chemical and Drug Induced Liver Injury
CE_gene_13267	ENSG00000101935	AMMECR1	|Muscle hypotonia|Severe mental retardation (I.Q. 20-34)|hearing impairment|Hearing Loss, Partial|Deafness|Congenital deafness|Anteverted nostril|Kidney Failure|Renal glomerular disease|Proteinuria|Depressed nasal root/bridge|Depressed nasal bridge|Concave bridge of nose|Renal Insufficiency
CE_gene_13268	ENSG00000243978	RGAG1
CE_gene_13269	ENSG00000101938	CHRDL1
CE_gene_1327	ENSG00000116670	MAD2L2	|Intellectual Disability|Mental Retardation|Global developmental delay|Cognitive delay|Mental and motor retardation|Dull intelligence|Low intelligence|Poor school performance|Mental deficiency|Malignant tumor of colon|Small head|Colorectal Neoplasms|Renal Cell Carcinoma|Epithelial ovarian cancer|Short stature|Curvature of spine|Acquired scoliosis|Congenital chromosomal disease|Thrombocytopenia
CE_gene_13271	ENSG00000077279	DCX	|Seizures|Intellectual Disability|Epilepsy|Mental Retardation|Schizophrenia|Muscle hypotonia|Dull intelligence|Low intelligence|Poor school performance|Mental deficiency|Alzheimer's Disease|Central neuroblastoma|Neuroblastoma|Dysarthria|Nystagmus|Meningioma|Infantile onset|Cerebellar Ataxia|Prostatic Neoplasms|Brain Neoplasms|Astrocytoma|Liver diseases|Severe mental retardation (I.Q. 20-34)|MYELO…
CE_gene_13272	ENSG00000101901	ALG13
CE_gene_13275	ENSG00000126016	AMOT	|Mammary Neoplasms|Diabetes Mellitus|Glioblastoma|Osteosarcoma|Osteosarcoma of bone|Carcinoma, Lewis Lung
CE_gene_13276	ENSG00000147246	HTR2C	|Schizophrenia|Alzheimer's Disease|Central neuroblastoma|Obesity|Neuroblastoma|Diabetes Mellitus, Non-Insulin-Dependent|Diabetes|Bipolar Disorder|Hyperactive behavior|Mood Disorders|Diabetes Mellitus|Impaired cognition|Psychotic Disorders|Parkinsonian Disorders|Autism Spectrum Disorders|Depressive disorder|Metabolic Syndrome X|Mental Depression|Major Depressive Disorder|Tremor|Alcoholic Intoxicat…
CE_gene_13277	ENSG00000102024	PLS3	|Malignant tumor of colon|Osteopenia|Degenerative polyarthritis|Osteoporosis|Generalized osteopenia|synovial sarcoma|Spinal Muscular Atrophy
CE_gene_13281	ENSG00000003096	KLHL13
CE_gene_13284	ENSG00000131724	IL13RA1	|Neurodegenerative Disorders|Parkinson Disease|Colitis|Chronic Obstructive Airway Disease|Asthma|Systemic Scleroderma
CE_gene_13287	ENSG00000101856	PGRMC1	|Alzheimer's Disease|Mammary Neoplasms|Amyloidosis|Malignant neoplasm of ovary|Prostatic Neoplasms|Impaired cognition|Adenocarcinoma|ovarian neoplasm|cervical cancer|Cervix carcinoma|Malaria|Malignant tumor of cervix|Lung Neoplasms|Endometrial Carcinoma|Uterine Corpus Cancer|Malignant neoplasm of endometrium
CE_gene_13289	ENSG00000018610	CXorf56
CE_gene_1329	ENSG00000132879	FBXO44	|Prostatic Neoplasms|Polycystic Ovary Syndrome
CE_gene_13291	ENSG00000125354	2018-09-06	|leukemia|Leukemia, Myelocytic, Acute|MIXED LINEAGE LEUKEMIA
CE_gene_13292	ENSG00000125351	UPF3B	|Intellectual Disability|Mental Retardation|Autistic Disorder|Neurologic Symptoms
CE_gene_13297	ENSG00000125355	TMEM255A
CE_gene_13298	ENSG00000101892	ATP1B4
CE_gene_13299	ENSG00000005893	LAMP2	|Intellectual Disability|Mental Retardation|Global developmental delay|Cognitive delay|Mental and motor retardation|Alzheimer's Disease|Parkinson Disease|Prostatic Neoplasms|Impaired cognition|Phenotypic variability|Highly variable phenotype and severity|Highly variable phenotype, even within families|Highly variable clinical phenotype|Myocardial Infarction|Tremor|Leukemia, Myelocytic, Acute|Reti…
CE_gene_133	ENSG00000117586	TNFSF4	|Kidney Diseases|Hyperactive behavior|leukemia|Myocardial Infarction|Rheumatoid Arthritis|Arteriosclerosis|Sporadic Breast Carcinoma|Leukemia, Myelocytic, Acute|Colitis|Glioblastoma|Coronary Arteriosclerosis|Cerebrovascular accident|Atherosclerosis|Pneumonia|Colonic Neoplasms|Immunologic Deficiency Syndromes|Hepatitis B|Coronary Artery Disease|Lupus Erythematosus|Lupus Vulgaris|Autoimmune Disease…
CE_gene_13300	ENSG00000158290	CUL4B	|Seizures|Intellectual Disability|Epilepsy|Mental Retardation|Global developmental delay|Muscle hypotonia|Dull intelligence|Low intelligence|Poor school performance|Mental deficiency|Obesity|Big calvaria|Increased size of cranium|Increased head circumference|Increased size of skull|Hyperactive behavior|Severe mental retardation (I.Q. 20-34)|Tremor|Peripheral Neuropathy|Short stature|Cervix carcin…
CE_gene_13302	ENSG00000125676	THOC2	|Intellectual Disability|Mental Retardation|Global developmental delay|Impaired cognition
CE_gene_13303	ENSG00000101966	XIAP	|Alzheimer's Disease|Mammary Neoplasms|Neuroblastoma|Amyotrophic Lateral Sclerosis|Hepatomegaly|Malignant tumor of colon|Colorectal Neoplasms|Malignant neoplasm of ovary|Renal Cell Carcinoma|Diabetes|Hyperglycemia|Diabetes Mellitus|leukemia|Rheumatoid Arthritis|ovarian neoplasm|Leukemia, Myelocytic, Acute|Liver neoplasms|MYELODYSPLASTIC SYNDROME|Epithelial ovarian cancer|Glioblastoma|Lymphoma, No…
CE_gene_13304	ENSG00000101972	STAG2	|Intellectual Disability|Adenocarcinoma|Lip and Oral Cavity Carcinoma|Malignant neoplasm of mouth|Leukemia, Myelocytic, Acute|MYELODYSPLASTIC SYNDROME|Glioblastoma|Abnormal behavior|Bladder Neoplasm|Carcinoma, Transitional Cell|Carcinoma of bladder
CE_gene_13305	ENSG00000009694	TENM1	|Malignant tumor of colon|Anxiety|Anxiety Disorders
CE_gene_13309	ENSG00000122126	OCRL	|Seizures|Intellectual Disability|Epilepsy|Mental Retardation|Global developmental delay|Cognitive delay|Mental and motor retardation|Dull intelligence|Low intelligence|Poor school performance|Mental deficiency|Failure to gain weight|Cataract|Pediatric failure to thrive|Nystagmus|Lens Opacities|Degenerative polyarthritis|Impaired cognition|Depressive disorder|Hypercholesterolemia|Electroencephalo…
CE_gene_13313	ENSG00000188706	ZDHHC9	|Intellectual Disability|Mental Retardation|Muscle hypotonia|Dull intelligence|Low intelligence|Poor school performance|Mental deficiency|Big calvaria|Increased size of cranium|Increased head circumference|Increased size of skull|Strabismus|Adenocarcinoma|Adenocarcinoma of colon|Colonic Neoplasms|Curvature of spine|Acquired scoliosis|Multiple Myeloma|Mandibular hypoplasia|Hypoplastic mandible con…
CE_gene_13314	ENSG00000156697	UTP14A
CE_gene_13315	ENSG00000085185	BCORL1	|Leukemia, Myelocytic, Acute|MYELODYSPLASTIC SYNDROME|Breast Cancer, Familial|Myelodysplasia|Retinoblastoma
CE_gene_13316	ENSG00000102034	ELF4	|Mammary Neoplasms|Malignant neoplasm of ovary|Leukemia, Myelocytic, Acute|Glioblastoma|Patent ductus arteriosus|Lymphoma|Encephalitis|Multiple Myeloma|T-Cell Lymphoma|Retinoblastoma|Promyelocytic leukemia
CE_gene_13317	ENSG00000156709	AIFM1	|Intellectual Disability|Mental Retardation|Dull intelligence|Low intelligence|Poor school performance|Mental deficiency|Cerebellar Ataxia|Prostatic Neoplasms|Impaired cognition|muscle degeneration|Neuropathy|Astrocytoma|hearing impairment|Leukemia, Myelocytic, Acute|Glioblastoma|Skeletal muscle atrophy|Neurogenic Muscular Atrophy|Neurogenic muscle atrophy, especially in the lower limbs|Periphera…
CE_gene_1332	ENSG00000120942	UBIAD1	|Renal Cell Carcinoma|Prostatic Neoplasms|Hypercholesterolemia|Bladder Neoplasm|Dyslipidemias|Carcinoma of bladder|Metastasis from malignant tumor of prostate|Metastatic Prostate Carcinoma
CE_gene_13320	ENSG00000102078	SLC25A14	|Schizophrenia|Obesity|Senile Plaques
CE_gene_13322	ENSG00000165675	ENOX2	|cervical cancer|Cervix carcinoma|Malignant mesothelioma|Malignant tumor of cervix|Rhabdomyosarcoma
CE_gene_13323	ENSG00000147256	ARHGAP36	|Medulloblastoma
CE_gene_13324	ENSG00000147255	IGSF1	|Malnutrition|Adenoma|Pituitary Diseases|Pituitary Adenoma|Asthma|Pancreatic carcinoma|X- linked recessive
CE_gene_13326	ENSG00000165694	FRMD7	|Central neuroblastoma|Neuroblastoma|Nystagmus|Strabismus
CE_gene_13327	ENSG00000123728	RAP2C
CE_gene_13328	ENSG00000076770	MBNL3
CE_gene_13329	ENSG00000171004	HS6ST2	|Degenerative polyarthritis|Cyst
CE_gene_13331	ENSG00000147257	GPC3	|Intellectual Disability|Mental Retardation|Muscle hypotonia|Mammary Neoplasms|Central neuroblastoma|Neuroblastoma|Hepatomegaly|Liver Cirrhosis|Malignant neoplasm of ovary|Renal Cell Carcinoma|Hypoglycemia|Big calvaria|Increased size of cranium|Increased head circumference|Increased size of skull|Adenoma|Adenocarcinoma|Hepatoblastoma|ovarian neoplasm|hearing impairment|Liver neoplasms|Epithelial …
CE_gene_13332	ENSG00000156531	PHF6	|Intellectual Disability|Epilepsy|leukemia|Severe mental retardation (I.Q. 20-34)|Leukemia, Myelocytic, Acute|Glioblastoma|Multiple Myeloma|T-Cell Lymphoma
CE_gene_13334	ENSG00000156504	FAM122B
CE_gene_13335	ENSG00000186376	ZNF75D
CE_gene_13336	ENSG00000173275	ZNF449
CE_gene_13339	ENSG00000198689	SLC9A6	|Seizures|Intellectual Disability|Global developmental delay|Muscle hypotonia|Cognitive delay|Mental and motor retardation|Alzheimer's Disease|Autistic Disorder|nervous system disorder|Obesity|Small head|Nystagmus|Strabismus|Hyperactive behavior|Metabolic Diseases|muscle degeneration|Neuropathy|Severe mental retardation (I.Q. 20-34)|Cerebral atrophy|Atrophy of cerebellum|Skeletal muscle atrophy|N…
CE_gene_1334	ENSG00000171824	EXOSC10	|Hypertensive disease|Systemic Scleroderma
CE_gene_13340	ENSG00000022267	FHL1	|Liver Cirrhosis, Experimental|Malignant tumor of colon|Colorectal Neoplasms|Adenoma|Rheumatoid Arthritis|Decreased tendon reflex|muscle degeneration|Lip and Oral Cavity Carcinoma|Malignant neoplasm of mouth|Age related macular degeneration|Glioblastoma|Progressive disorder|Skeletal muscle atrophy|Neurogenic Muscular Atrophy|Neurogenic muscle atrophy, especially in the lower limbs|Cardiomyopathie…
CE_gene_13341	ENSG00000129680	MAP7D3
CE_gene_13342	ENSG00000156920	GPR112
CE_gene_13344	ENSG00000102241	HTATSF1
CE_gene_13345	ENSG00000129675	ARHGEF6	|Intellectual Disability|Mental Retardation|Dull intelligence|Low intelligence|Poor school performance|Mental deficiency|Crohn Disease|X- linked recessive|Ulcerative Colitis|Inflammatory Bowel Diseases
CE_gene_13347	ENSG00000147274	RBMX
CE_gene_13348	ENSG00000156925	ZIC3	|Failure to gain weight|Pediatric failure to thrive|Phenotypic variability|Highly variable phenotype and severity|Highly variable phenotype, even within families|Highly variable clinical phenotype|Diarrhea|Patent ductus arteriosus|Orbital separation excessive|Ventricular Septal Defects|Coronary heart disease|X- linked recessive|Craniofacial Abnormalities|Congenital Abnormality|Neutropenia|Atrial …
CE_gene_13349	ENSG00000129682	FGF13	|Seizures|Intellectual Disability|Epilepsy|Mental Retardation|Mammary Neoplasms|Central neuroblastoma|Neuroblastoma|Kidney Diseases|Malignant neoplasm of ovary|Diabetes|Prostatic Neoplasms|Diabetes Mellitus|Degenerative polyarthritis|Adenoma|Adenocarcinoma|Diabetic Nephropathy|Rheumatoid Arthritis|Depressive disorder|Mental Depression|Major Depressive Disorder|Arteriosclerosis|Unipolar Depression…
CE_gene_13350	ENSG00000101981	F9	|Intellectual Disability|Mental Retardation|Amyotrophic Lateral Sclerosis|Parkinson Disease|Bipolar Disorder|Hyperactive behavior|Degenerative polyarthritis|leukemia|Myocardial Infarction|Rheumatoid Arthritis|Liver diseases|Liver neoplasms|MYELODYSPLASTIC SYNDROME|Sepsis|HIV Infections|Trichohepatoenteric Syndrome|Cholera|Immunologic Deficiency Syndromes|Adenomatous Polyposis Coli|Coronary Artery…
CE_gene_13352	ENSG00000101974	ATP11C
CE_gene_13358	ENSG00000102081	FMR1	|Seizures|Intellectual Disability|Epilepsy|Mental Retardation|Global developmental delay|Schizophrenia|Muscle hypotonia|Cognitive delay|Mental and motor retardation|Alzheimer's Disease|Central neuroblastoma|Autistic Disorder|Neurodegenerative Disorders|nervous system disorder|Neuroblastoma|Amyotrophic Lateral Sclerosis|Failure to gain weight|Parkinson Disease|Pediatric failure to thrive|Dysarthri…
CE_gene_13359	ENSG00000155966	AFF2	|Seizures|Intellectual Disability|Mental Retardation|Dull intelligence|Low intelligence|Poor school performance|Mental deficiency|Autistic Disorder|Parkinson Disease|Hyperactive behavior|Autism Spectrum Disorders|Speech impairment|Delayed speech and language development|Language Delay|Acute leukemia|Speech Delay|Abnormality of metabolism/homeostasis|Acute lymphocytic leukemia|Congenital Epicanthu…
CE_gene_13360	ENSG00000010404	IDS	|Seizures|Epilepsy|Neurodegenerative Disorders|Hepatomegaly|Big calvaria|Increased size of cranium|Increased head circumference|Increased size of skull|leukemia|hearing impairment|Nerve Degeneration|Cerebrovascular accident|Hearing Loss, Partial|Short stature|Deafness|Diarrhea|Congenital deafness|Splenomegaly|Infant, Premature|Congestive heart failure|Asthma|Thickened facial skin with coarse faci…
CE_gene_13364	ENSG00000102181	CD99L2
CE_gene_13365	ENSG00000029993	HMGB3	|Intellectual Disability|Mental Retardation|Global developmental delay|Cognitive delay|Mental and motor retardation|Dull intelligence|Low intelligence|Poor school performance|Mental deficiency|Small head|leukemia|Short stature|Pituitary Diseases|Dwarfism|Secondary malignant neoplasm of lymph node|Carcinoma of bladder
CE_gene_13369	ENSG00000011677	GABRA3	|Epilepsy|Autistic Disorder|Obesity|Bipolar Disorder|Mood Disorders|Decreased tendon reflex|Depressive disorder|Mental Depression|Major Depressive Disorder|Tremor|Unipolar Depression|Cerebellar degeneration|Graves Disease|Abnormal behavior|Lung Neoplasms|Multiple Sclerosis|Mental disorders|Migraine Disorders
CE_gene_1337	ENSG00000160049	DFFA	|Central neuroblastoma|Neuroblastoma|Bladder Neoplasm|Lipodystrophy|Persistent embryonic structure|Secondary malignant neoplasm of lymph node|Carcinoma of bladder
CE_gene_13371	ENSG00000183305	MAGEA2B
CE_gene_13373	ENSG00000147394	ZNF185	|Prostatic Neoplasms|Fibroid Tumor|Uterine Fibroids|Lung Neoplasms
CE_gene_13376	ENSG00000067842	ATP2B3	|Malignant tumor of colon|Cerebellar Ataxia|Adenoma|Hypertensive disease|Ataxia
CE_gene_13378	ENSG00000130829	DUSP9	|Obesity|Diabetes Mellitus, Non-Insulin-Dependent|Renal Cell Carcinoma|Diabetes|Diabetes Mellitus|Metabolic Syndrome X|Steatohepatitis
CE_gene_13380	ENSG00000185825	BCAP31	|Seizures|Intellectual Disability|Mental Retardation|Global developmental delay|Cognitive delay|Mental and motor retardation|Dull intelligence|Low intelligence|Poor school performance|Mental deficiency|Failure to gain weight|Pediatric failure to thrive|Small head|Strabismus|Degenerative brain disorder|Severe mental retardation (I.Q. 20-34)|Cerebral atrophy|Atrophy of cerebellum|Infratentorial atr…
CE_gene_13382	ENSG00000067829	IDH3G
CE_gene_13383	ENSG00000180879	SSR4	|Seizures|Intellectual Disability|Epilepsy|Mental Retardation|Global developmental delay|Muscle hypotonia|Cognitive delay|Mental and motor retardation|Dull intelligence|Low intelligence|Poor school performance|Mental deficiency|Failure to gain weight|Pediatric failure to thrive|Small head|Strabismus|Vomiting|Penile hypospadias|Prenatal onset|Mandibular hypoplasia|Hypoplastic mandible condyle|Micr…
CE_gene_13384	ENSG00000067840	PDZD4	|synovial sarcoma
CE_gene_13385	ENSG00000198910	L1CAM	|Seizures|Intellectual Disability|Epilepsy|Mental Retardation|Dull intelligence|Low intelligence|Poor school performance|Mental deficiency|Mammary Neoplasms|Central neuroblastoma|Hyperreflexia|Muscle Spasticity|nervous system disorder|Neuroblastoma|Malignant tumor of colon|Small head|Malignant neoplasm of ovary|Renal Cell Carcinoma|Big calvaria|Increased size of cranium|Increased head circumferen…
CE_gene_13386	ENSG00000126895	AVPR2	|Seizures|Intellectual Disability|Epilepsy|Mental Retardation|Dull intelligence|Low intelligence|Poor school performance|Mental deficiency|Autistic Disorder|Failure to gain weight|Pediatric failure to thrive|Vomiting|Cardiomyopathies|Short stature|Pituitary Diseases|Kidney Failure|Feeding difficulties in infancy|Fever|Heart failure|Congenital chromosomal disease|X- linked recessive|Persistent emb…
CE_gene_13387	ENSG00000089820	ARHGAP4	|Schizophrenia|Liver Cirrhosis|HIV Infections|Coronary Artery Disease
CE_gene_13388	ENSG00000169057	MECP2	|Seizures|Intellectual Disability|Epilepsy|Mental Retardation|Global developmental delay|Schizophrenia|Muscle hypotonia|Cognitive delay|Mental and motor retardation|Dull intelligence|Low intelligence|Poor school performance|Mental deficiency|Mammary Neoplasms|Central neuroblastoma|Autistic Disorder|Hyperreflexia|Muscle Spasticity|nervous system disorder|Neuroblastoma|Amyotrophic Lateral Sclerosis…
CE_gene_13391	ENSG00000007350	TKTL1	|Liver neoplasms|Squamous cell carcinoma|Lymphoma|cervical cancer|Cervix carcinoma|Fibroid Tumor|Uterine Fibroids|Tumor Promotion|solid tumor|Thyroid carcinoma|Secondary malignant neoplasm of lymph node|Squamous cell carcinoma of the head and neck|Rectal Carcinoma
CE_gene_13393	ENSG00000196924	FLNA	|Seizures|Intellectual Disability|Epilepsy|Liver Cirrhosis, Experimental|Mental Retardation|Global developmental delay|Cognitive delay|Mental and motor retardation|Dull intelligence|Low intelligence|Poor school performance|Mental deficiency|Alzheimer's Disease|Mammary Neoplasms|nervous system disorder|Obesity|Failure to gain weight|Pediatric failure to thrive|Diabetes|Infantile onset|Strabismus|H…
CE_gene_13394	ENSG00000147403	RPL10	|Seizures|Intellectual Disability|Epilepsy|Muscle hypotonia|Autistic Disorder|Small head|Hyperglycemia|Prostatic Neoplasms|Autism Spectrum Disorders|Penile hypospadias|Sensorineural Hearing Loss (disorder)|Cryptorchidism|Endometrial Carcinoma|Multiple Endocrine Neoplasia Type 1|Uterine Corpus Cancer|Malignant neoplasm of endometrium|Gastroesophageal reflux disease|Hyperlipidemia|Nephroblastoma
CE_gene_13395	ENSG00000013563	DNASE1L1
CE_gene_13402	ENSG00000160219	GAB3
CE_gene_13404	ENSG00000130830	MPP1	|Neurodegenerative Disorders|Adenocarcinoma|Rheumatoid Arthritis|Leukemia, Myelocytic, Acute|Diabetes Mellitus, Insulin-Dependent|Malaria|Lung Neoplasms|Hodgkin Disease|Van der Woude syndrome
CE_gene_13405	ENSG00000185010	F8	|Degenerative polyarthritis|Sepsis|Coronary Arteriosclerosis|Immunologic Deficiency Syndromes|Coronary Artery Disease|Autoimmune Diseases|Autosomal Recessive Disorder|Muscular Dystrophy|Septicemia|Cardiovascular Diseases|Anxiety|Dwarfism|Arthropathy|Anxiety Disorders|Coronary heart disease|Fatigue|X- linked recessive|Thrombocytopenia|Mesothelioma|Peripheral Arterial Diseases
CE_gene_13407	ENSG00000214827	MTCP1	|leukemia|Leukemogenesis|Leukemia, T-Cell
CE_gene_13408	ENSG00000185515	BRCC3	|Mammary Neoplasms|MYELODYSPLASTIC SYNDROME|Glioblastoma|Vascular Diseases
CE_gene_1341	ENSG00000054523	KIF1B	|Central neuroblastoma|Neurodegenerative Disorders|Neuroblastoma|Amyotrophic Lateral Sclerosis|Liver Cirrhosis|Decreased tendon reflex|Neuropathy|Epithelial ovarian cancer|Peripheral Neuropathy|Cerebrovascular accident|Optic Atrophy|Muscle Weakness|Hepatitis B|Virus Diseases|Congestive heart failure|Absent tendon reflex|Absent reflex|Reflex, Deep Tendon, Absent|Proteinuria|Multiple Sclerosis|Hear…
CE_gene_13411	ENSG00000185973	TMLHE	|Intellectual Disability|Autistic Disorder|Autism Spectrum Disorders
CE_gene_13412	ENSG00000124333	VAMP7	|Schizophrenia|Osteoporosis|Penile hypospadias|Cryptorchidism|Squamous cell carcinoma of the head and neck
CE_gene_13413	ENSG00000124334	IL9R	|Alzheimer's Disease|Mood Disorders|Rheumatoid Arthritis|Liver diseases|Colitis|Asthma
CE_gene_1342	ENSG00000130939	UBE4B	|Central neuroblastoma|Obesity|Neuroblastoma|Cardiomyopathies|Systemic Scleroderma
CE_gene_1343	ENSG00000173614	NMNAT1	|nervous system disorder|Age related macular degeneration|Optic Atrophy
CE_gene_1345	ENSG00000188807	TMEM201	|Crohn Disease
CE_gene_1347	ENSG00000171621	SPSB1	|Mammary Neoplasms|Congenital Abnormality|Respiratory Failure
CE_gene_1350	ENSG00000142599	RERE	|Seizures|Intellectual Disability|Epilepsy|Mental Retardation|Global developmental delay|Muscle hypotonia|Cognitive delay|Mental and motor retardation|Dull intelligence|Low intelligence|Poor school performance|Mental deficiency|Autistic Disorder|Failure to gain weight|Pediatric failure to thrive|Small head|Strabismus|Hyperactive behavior|leukemia|Liver diseases|Cerebral atrophy|Electroencephalogr…
CE_gene_1357	ENSG00000007923	DNAJC11	|Central neuroblastoma|Neuroblastoma
CE_gene_1358	ENSG00000041988	THAP3	|Polycystic Ovary Syndrome
CE_gene_136	ENSG00000120334	CENPL
CE_gene_1360	ENSG00000162413	KLHL21
CE_gene_1362	ENSG00000173662	TAS1R1	|Osteosarcoma
CE_gene_1364	ENSG00000171680	PLEKHG5	|Central neuroblastoma|Neuroblastoma|Polycystic Ovary Syndrome|Charcot-Marie-Tooth Disease
CE_gene_1365	ENSG00000097021	ACOT7
CE_gene_1371	ENSG00000069424	KCNAB2	|Seizures|Intellectual Disability|Epilepsy|Mental Retardation|Global developmental delay|Muscle hypotonia|Cognitive delay|Mental and motor retardation|Dull intelligence|Low intelligence|Poor school performance|Mental deficiency|Autistic Disorder|Failure to gain weight|Pediatric failure to thrive|Small head|Strabismus|Cerebral atrophy|Electroencephalogram abnormal|Pituitary Adenoma|Gait abnormalit…
CE_gene_1372	ENSG00000131697	NPHP4	|Retinitis Pigmentosa|Kidney Diseases|Liver diseases
CE_gene_1373	ENSG00000196581	AJAP1	|Central neuroblastoma|Neuroblastoma|Glioblastoma|Malignant Glioma|Well Differentiated Oligodendroglioma|oligodendroglioma|Migraine Disorders
CE_gene_1375	ENSG00000116198	CEP104	|Intellectual Disability|Mental Retardation|Global developmental delay|Muscle hypotonia|Cognitive delay|Mental and motor retardation|Dull intelligence|Low intelligence|Poor school performance|Mental deficiency|Nystagmus|Cerebellar Ataxia|Gait abnormality|Feeding difficulties in infancy
CE_gene_1379	ENSG00000078900	TP73	|Epilepsy|Alzheimer's Disease|Mammary Neoplasms|Central neuroblastoma|Neuroblastoma|Amyotrophic Lateral Sclerosis|Malignant tumor of colon|Liver Cirrhosis|Colorectal Neoplasms|Malignant neoplasm of ovary|Renal Cell Carcinoma|Meningioma|leukemia|Adenoma|Adenocarcinoma|Cirrhosis|Lip and Oral Cavity Carcinoma|Brain Neoplasms|Astrocytoma|Malignant neoplasm of mouth|ovarian neoplasm|Arteriosclerosis|S…
CE_gene_1381	ENSG00000158109	TPRG1L
CE_gene_1382	ENSG00000130762	ARHGEF16	|Well Differentiated Oligodendroglioma|oligodendroglioma
CE_gene_1388	ENSG00000149527	PLCH2
CE_gene_1389	ENSG00000157911	PEX10	|Autosomal recessive predisposition|Seizures|Epilepsy|Global developmental delay|Muscle hypotonia|Cognitive delay|Mental and motor retardation|Retinitis Pigmentosa|Hyperreflexia|Muscle Spasticity|Hepatomegaly|Failure to gain weight|Cataract|Pediatric failure to thrive|Small head|Dysarthria|Nystagmus|Lens Opacities|Cerebellar Ataxia|Big calvaria|Increased size of cranium|Increased head circumferen…
CE_gene_139	ENSG00000185278	ZBTB37
CE_gene_1390	ENSG00000157916	RER1	|Amyloidosis|Charcot-Marie-Tooth Disease
CE_gene_1391	ENSG00000116151	MORN1	|Polycystic Ovary Syndrome
CE_gene_1396	ENSG00000160075	SSU72
CE_gene_1397	ENSG00000205090	TMEM240	|Intellectual Disability|Mental Retardation|Impaired cognition
CE_gene_1398	ENSG00000197785	ATAD3A	|Malignant tumor of colon|Prostatic Neoplasms|Glioblastoma|Adenocarcinoma of lung (disorder)
CE_gene_1399	ENSG00000175756	AURKAIP1
CE_gene_140	ENSG00000152061	RABGAP1L	|Liver Cirrhosis, Experimental|Leukemia, Myelocytic, Acute|Hypertensive disease|Leukemogenesis
CE_gene_1400	ENSG00000162576	MXRA8
CE_gene_1401	ENSG00000107404	DVL1	|Intellectual Disability|Mental Retardation|Global developmental delay|Cognitive delay|Mental and motor retardation|Dull intelligence|Low intelligence|Poor school performance|Mental deficiency|Alzheimer's Disease|Central neuroblastoma|Neuroblastoma|Malignant neoplasm of ovary|Big calvaria|Increased size of cranium|Increased head circumference|Increased size of skull|Hyperactive behavior|leukemia|…
CE_gene_1404	ENSG00000127054	CPSF3L
CE_gene_1406	ENSG00000131584	ACAP3
CE_gene_1407	ENSG00000160087	UBE2J2
CE_gene_1408	ENSG00000078808	SDF4	|Schizophrenia|Alzheimer's Disease|Neurodegenerative Disorders|Malignant tumor of colon|Amyloidosis|Senile Plaques|Renal Cell Carcinoma|Adenocarcinoma|Adenocarcinoma of colon|Lip and Oral Cavity Carcinoma|Malignant neoplasm of mouth|Leukemia, Myelocytic, Acute|Epithelial ovarian cancer|Icterus|Graves Disease|Autosomal Recessive Disorder|Asthma|Bladder Neoplasm|Pancreatic carcinoma|Hepatitis|Thyro…
CE_gene_1409	ENSG00000162571	TTLL10
CE_gene_141	ENSG00000116161	CACYBP	|Malignant tumor of colon|Renal Cell Carcinoma|Cardiomyopathies|Pancreatic carcinoma
CE_gene_1413	ENSG00000176945	MUC20	|Malignant neoplasm of ovary|Epithelial ovarian cancer|Endometrial Carcinoma|Uterine Corpus Cancer|Malignant neoplasm of endometrium|Ulcerative Colitis
CE_gene_1416	ENSG00000072274	TFRC	|Alzheimer's Disease|Mammary Neoplasms|Central neuroblastoma|Obesity|Neuroblastoma|Malignant tumor of colon|Parkinson Disease|Colorectal Neoplasms|Diabetes Mellitus, Non-Insulin-Dependent|Malignant neoplasm of ovary|Renal Cell Carcinoma|Hyperglycemia|Hyperactive behavior|leukemia|Adenoma|Lip and Oral Cavity Carcinoma|Brain Neoplasms|Malignant neoplasm of mouth|Leukemia, Myelocytic, Acute|Colitis|…
CE_gene_1418	ENSG00000161217	PCYT1A	|Autosomal recessive predisposition|Retinitis Pigmentosa|nervous system disorder|Parkinson Disease|Nystagmus|Diabetes Mellitus, Non-Insulin-Dependent|Malignant neoplasm of ovary|Diabetes|Cerebellar Ataxia|Diabetes Mellitus|Rheumatoid Arthritis|Lip and Oral Cavity Carcinoma|Malignant neoplasm of mouth|Leukemia, Myelocytic, Acute|Glioblastoma|Pain|Squamous cell carcinoma|Ataxia|Curvature of spine|A…
CE_gene_1419	ENSG00000145107	TM4SF19
CE_gene_1428	ENSG00000119231	SENP5	|Cardiomyopathies|Myopathy
CE_gene_1429	ENSG00000114503	NCBP2	|Squamous cell carcinoma of the head and neck
CE_gene_1431	ENSG00000163975	MFI2
CE_gene_1432	ENSG00000075711	DLG1	|Schizophrenia|Alzheimer's Disease|HIV Infections|Kidney Failure|Infant, Premature|Cleft Palate|Crohn Disease
CE_gene_1433	ENSG00000161267	BDH1	|Liver Cirrhosis, Experimental|Hepatitis|Chemical and Drug Induced Liver Injury
CE_gene_1437	ENSG00000173950	XXYLT1
CE_gene_1438	ENSG00000133657	ATP13A3
CE_gene_144	ENSG00000116147	TNR	|Intellectual Disability|Neurodegenerative Disorders|Bipolar Disorder|Glioblastoma|Well Differentiated Oligodendroglioma|oligodendroglioma|Medulloblastoma|Congenital Abnormality
CE_gene_1440	ENSG00000198836	OPA1	|Autosomal recessive predisposition|Intellectual Disability|Mental Retardation|Schizophrenia|Dull intelligence|Low intelligence|Poor school performance|Mental deficiency|Hyperreflexia|Neurodegenerative Disorders|Muscle Spasticity|nervous system disorder|Cataract|Nystagmus|Cerebellar Ataxia|Strabismus|Degenerative polyarthritis|Adenocarcinoma|Phenotypic variability|Highly variable phenotype and se…
CE_gene_1441	ENSG00000127249	ATP13A4	|Obesity|Overweight|ovarian neoplasm
[truncated: 9,448 more rows]
