# Supplementary material for: Improved Macaca fascicularis gene annotation reveals evolution of gene expression profiles in multiple tissues
Source: BMC Genomics. 2018 Nov 1;19:787. doi: 10.1186/s12864-018-5183-y (PMC6211470; doi:10.1186/s12864-018-5183-y)
Supplement: Supplementary file 7 — Table S4. Information of Human RNA-seq data. (XLSX 13 kb) [file 12864_2018_5183_MOESM7_ESM.xlsx]

## Sheet: Sheet1
Table S4. Information of Human RNA-seq data
GEO_id	Tissue	SRR_id	sex	Individual_id	Lab	Citation	QC passed read
GSE53697	Dorsolateral prefrontal cortex (BA9)	SRR2422918	-	1	The Rockefeller University	PMID:26894958	97629808
GSE53697	Dorsolateral prefrontal cortex (BA9)	SRR2422919	-	2	The Rockefeller University	PMID:26894958	70220811
GSE53697	Dorsolateral prefrontal cortex (BA9)	SRR2422920	-	3	The Rockefeller University	PMID:26894958	78034357
GSE53697	Dorsolateral prefrontal cortex (BA9)	SRR2422921	-	4	The Rockefeller University	PMID:26894958	107581686
GSE53697	Dorsolateral prefrontal cortex (BA9)	SRR2422922	-	5	The Rockefeller University	PMID:26894958	94017707
GSE53697	Dorsolateral prefrontal cortex (BA9)	SRR2422923	-	6	The Rockefeller University	PMID:26894958	113127222
GSE53697	Dorsolateral prefrontal cortex (BA9)	SRR2422924	-	7	The Rockefeller University	PMID:26894958	134712244
GSE53697	Dorsolateral prefrontal cortex (BA9)	SRR2422925	-	8	The Rockefeller University	PMID:26894958	94057883
GSE74246	CD4	SRR2753074	-	1022	Broad Institute	PMID: 27526324	38698871
GSE74246	CD8	SRR2753075	-	1022	Broad Institute	PMID: 27526324	30473669
GSE74246	CD4	SRR2753078	-	2596	Broad Institute	PMID: 27526324	63048896
GSE74246	CD8	SRR2753079	-	2596	Broad Institute	PMID: 27526324	58737599
GSE74246	CD4	SRR2753088	-	5852	Broad Institute	PMID: 27526324	89332052
GSE74246	CD8	SRR2753089	-	5852	Broad Institute	PMID: 27526324	80055213
GSE74246	CD14	SRR2753094	-	5852	Broad Institute	PMID: 27526324	87771996
GSE74246	CD14	SRR2753100	-	6792	Broad Institute	PMID: 27526324	51642575
GSE74246	CD14	SRR2753109	-	7256	Broad Institute	PMID: 27526324	30206153
GSE74246	CD4	SRR2753112	-	7653	Broad Institute	PMID: 27526324	39646139
GSE74246	CD8	SRR2753113	-	7653	Broad Institute	PMID: 27526324	34165432
GSE74246	CD14	SRR2753119	-	7653	Broad Institute	PMID: 27526324	65120236
GSE88035	spleen	SRR4421334	male	ENCSR106SZN	Thomas Gingeras	PMID: 22955616	49263337
GSE88100	spleen	SRR4421468	female	ENCSR194HVU	Thomas Gingeras	PMID: 22955616	68518524
GSE88121	Liver	SRR4421506	female	ENCSR226KML	Thomas Gingeras	PMID: 22955616	75294212
GSE88171	stomach	SRR4421597	male	ENCSR296PMS	Thomas Gingeras	PMID: 22955616	112157722
GSE88186	lung	SRR4421631	male	ENCSR313COD	Thomas Gingeras	PMID: 22955616	85189897
GSE88195	spleen	SRR4421642	male	ENCSR330UMQ	Thomas Gingeras	PMID: 22955616	78543646
GSE88206	Testis	SRR4421667	male	ENCSR344MQK	Thomas Gingeras	PMID: 22955616	48015310
GSE88206	Testis	SRR4421668	male	ENCSR344MQK	Thomas Gingeras	PMID: 22955616	102688545
GSE87943	heart	SRR4421689	male	ENCSR000AHH	Thomas Gingeras	PMID: 22955616	282441323
GSE88247	heart	SRR4421747	female	ENCSR391VGU	Thomas Gingeras	PMID: 22955616	88253462
GSE88253	colon	SRR4421756	female	ENCSR403SZN	Thomas Gingeras	PMID: 22955616	128756504
GSE88254	lung	SRR4421758	female	ENCSR406SAW	Thomas Gingeras	PMID: 22955616	87353152
GSE88267	lung	SRR4421779	female	ENCSR425RGZ	Thomas Gingeras	PMID: 22955616	79991467
GSE88271	heart	SRR4421789	female	ENCSR436QDU	Thomas Gingeras	PMID: 22955616	94747865
GSE88284	heart	SRR4421817	female	ENCSR457ENP	Thomas Gingeras	PMID: 22955616	76712713
GSE88293	stomach	SRR4421836	male	ENCSR471RUK	Thomas Gingeras	PMID: 22955616	86009979
GSE88311	Prostate	SRR4421868	male	ENCSR495HDM	Thomas Gingeras	PMID: 22955616	67297256
GSE88318	Liver	SRR4421874	female	ENCSR504QMK	Thomas Gingeras	PMID: 22955616	97173725
GSE88367	heart	SRR4421966	female	ENCSR571RXE	Thomas Gingeras	PMID: 22955616	100206843
GSE88398	skeletal muscle	SRR4422023	female	ENCSR609NZM	Thomas Gingeras	PMID: 22955616	94221494
GSE88418	colon	SRR4422057	male	ENCSR630VJN	Thomas Gingeras	PMID: 22955616	131595821
GSE88458	skeletal muscle	SRR4422107	female	ENCSR678TMV	Thomas Gingeras	PMID: 22955616	113493574
GSE88437	colon	SRR4422147	male	ENCSR653ZJF	Thomas Gingeras	PMID: 22955616	98872502
GSE88479	Prostate	SRR4422158	male	ENCSR701TST	Thomas Gingeras	PMID: 22955616	116156327
GSE88510	stomach	SRR4422210	female	ENCSR752UNJ	Thomas Gingeras	PMID: 22955616	95942501
GSE88547	colon	SRR4422293	female	ENCSR800WIY	Thomas Gingeras	PMID: 22955616	135033280
GSE88579	lung	SRR4422346	male	ENCSR839ZDH	Thomas Gingeras	PMID: 22955616	78253823
GSE88592	skeletal muscle	SRR4422371	male	ENCSR853BNH	Thomas Gingeras	PMID: 22955616	98888515
GSE88592	skeletal muscle	SRR4422372	male	ENCSR853BNH	Thomas Gingeras	PMID: 22955616	85528616
GSE88594	stomach	SRR4422373	female	ENCSR853WOM	Thomas Gingeras	PMID: 22955616	75352240
GSE88634	spleen	SRR4422445	female	ENCSR900SGE	Thomas Gingeras	PMID: 22955616	81288424
GSE88677	skeletal muscle	SRR4422532	male	ENCSR967JPI	Thomas Gingeras	PMID: 22955616	92299171
GSE87970	Testis	SRR4422587	male	ENCSR029KNZ	Thomas Gingeras	PMID: 22955616	46384002
GSE87970	Testis	SRR4422588	male	ENCSR029KNZ	Thomas Gingeras	PMID: 22955616	120349176
